# Supplementary material for: Linear assembly of a human centromere on the Y chromosome
Source: Nat Biotechnol. 2018 Mar 19;36(4):321–3. doi: 10.1038/nbt.4109 (PMC5886786; doi:10.1038/nbt.4109)
Supplement: Supplementary Dataset 3 — CENP-A enrichment of RP11-CENY peaks. A bedfile of CENP-A ChIP-seq enrichment values for each 100 bp non-overlapping window of the RP11-CENY assembly. Column 1 provides the assembly name, column 2 provides the start position, column 3 is the end position, column 4 is the average enrichment value. (TXT 130 kb) [file 41587_2018_BFnbt4109_MOESM27_ESM.txt]

RP11_CENY	65800	65900	-0.0655703399566415
RP11_CENY	65900	66000	-0.758717520516587
RP11_CENY	66000	66100	-0.799305689315924
RP11_CENY	66200	66300	0.170403329992193
RP11_CENY	66500	66600	-0.485925734104523
RP11_CENY	66600	66700	0.356345335166803
RP11_CENY	66800	66900	-0.0655703399566415
RP11_CENY	66900	67000	0.226281104489651
RP11_CENY	67100	67200	-0.0655703399566415
RP11_CENY	67200	67300	-0.380637240211162
RP11_CENY	67500	67600	-0.0565129550237118
RP11_CENY	67600	67700	-0.0655703399566415
RP11_CENY	67800	67900	-1.14413878443708
RP11_CENY	68100	68200	0.0730590961553476
RP11_CENY	68200	68300	-0.569677380363875
RP11_CENY	68300	68400	-0.412143930236614
RP11_CENY	68400	68500	-0.23065626212154
RP11_CENY	68600	68700	-0.466032149060129
RP11_CENY	68800	68900	-1.16418262862475
RP11_CENY	68900	69000	-1.16418262862475
RP11_CENY	69100	69200	-0.845925544477344
RP11_CENY	69300	69400	-0.0655703399566415
RP11_CENY	69500	69600	-1.3793756844549
RP11_CENY	69600	69700	-0.758717520516587
RP11_CENY	70000	70100	-0.562551669914242
RP11_CENY	70100	70200	0.142373814211342
RP11_CENY	70300	70400	-0.0655703399566415
RP11_CENY	73300	73400	0.29278155388897
RP11_CENY	73500	73600	-0.758717520516587
RP11_CENY	73900	74000	-0.0655703399566415
RP11_CENY	74000	74100	-0.0655703399566415
RP11_CENY	74300	74400	-0.0655703399566415
RP11_CENY	74700	74800	-0.0655703399566415
RP11_CENY	75400	75500	0.0884623668344575
RP11_CENY	76300	76400	-0.0655703399566415
RP11_CENY	76600	76700	-0.170930855614468
RP11_CENY	76700	76800	0.0786932715486868
RP11_CENY	77100	77200	-0.0655703399566415
RP11_CENY	79200	79300	-0.0655703399566415
RP11_CENY	79400	79500	-0.592553119115775
RP11_CENY	79700	79800	-0.925837231269505
RP11_CENY	79800	79900	-0.0655703399566415
RP11_CENY	79900	80000	-0.758717520516587
RP11_CENY	80300	80400	-0.965806300727961
RP11_CENY	80600	80700	-0.588695652405048
RP11_CENY	80800	80900	-0.0655703399566415
RP11_CENY	81200	81300	-0.0655703399566415
RP11_CENY	81500	81600	-0.431774436179344
RP11_CENY	81600	81700	0.11753170815471
RP11_CENY	81700	81800	0.784521453270178
RP11_CENY	81800	81900	-0.800873865798659
RP11_CENY	81900	82000	-0.214348569325051
RP11_CENY	82200	82300	-0.0655703399566415
RP11_CENY	82300	82400	0.292954063781261
RP11_CENY	82500	82600	0.162583386833396
RP11_CENY	82700	82800	0.338539664813687
RP11_CENY	84900	85000	0.0499541901366828
RP11_CENY	85000	85100	-0.181094870049966
RP11_CENY	85300	85400	-0.40865620066355
RP11_CENY	85900	86000	-0.0655703399566415
RP11_CENY	86700	86800	-0.00764675308404658
RP11_CENY	86900	87000	-0.493532093321498
RP11_CENY	87100	87200	-0.472247747905849
RP11_CENY	87200	87300	0.339894768151523
RP11_CENY	87300	87400	4.42181681037507
RP11_CENY	87700	87800	-0.0655703399566415
RP11_CENY	88500	88600	-0.698529290509786
RP11_CENY	89000	89100	-0.676113030918382
RP11_CENY	89200	89300	-0.0655703399566415
RP11_CENY	89300	89400	-0.353252412408422
RP11_CENY	89500	89600	-0.797978532402048
RP11_CENY	89600	89700	-0.0655703399566415
RP11_CENY	89800	89900	-0.508790789574893
RP11_CENY	90000	90100	-0.0655703399566415
RP11_CENY	90300	90400	-0.123392039360226
RP11_CENY	90800	90900	-0.0655703399566415
RP11_CENY	91000	91100	-1.10529111079656
RP11_CENY	91100	91200	-0.268302894010724
RP11_CENY	91400	91500	-0.758717520516587
RP11_CENY	91700	91800	-0.0655703399566415
RP11_CENY	92300	92400	-0.612961290157936
RP11_CENY	92500	92600	-0.0655703399566415
RP11_CENY	93000	93100	0.6570225995174
RP11_CENY	93400	93500	0.837113060410763
RP11_CENY	93800	93900	-0.570027721540516
RP11_CENY	93900	94000	-0.932004315656572
RP11_CENY	94000	94100	-0.758717520516587
RP11_CENY	94300	94400	0.232021028248155
RP11_CENY	94400	94500	-0.172228328035742
RP11_CENY	94700	94800	0.490448669401775
RP11_CENY	94800	94900	-0.754028158172572
RP11_CENY	94900	95000	2.06026739985953
RP11_CENY	95000	95100	0.110468088758882
RP11_CENY	95100	95200	-0.0655703399566415
RP11_CENY	95200	95300	0.627576840603304
RP11_CENY	95400	95500	-0.118889353845868
RP11_CENY	96400	96500	-0.274198473160433
RP11_CENY	96500	96600	-0.758717520516587
RP11_CENY	96800	96900	-1.6817144907604
RP11_CENY	97100	97200	1.03304194871147
RP11_CENY	97200	97300	-0.0655703399566415
RP11_CENY	97500	97600	-0.0655703399566415
RP11_CENY	97600	97700	-0.471035448064806
RP11_CENY	98100	98200	-0.000946087682046717
RP11_CENY	98600	98700	0.0567497507304077
RP11_CENY	98800	98900	1.24311341935201
RP11_CENY	99100	99200	4.79012534584082
RP11_CENY	99200	99300	-0.0655703399566415
RP11_CENY	99400	99500	-0.0655703399566415
RP11_CENY	99500	99600	-0.0655703399566415
RP11_CENY	101000	101100	-0.146372883695837
RP11_CENY	106800	106900	-0.79236981641841
RP11_CENY	106900	107000	-0.39750876806852
RP11_CENY	107000	107100	0.44675583697897
RP11_CENY	107300	107400	-0.0655703399566415
RP11_CENY	107400	107500	-0.0655703399566415
RP11_CENY	107600	107700	1.10181002153702
RP11_CENY	107900	108000	-0.0655703399566415
RP11_CENY	108100	108200	-0.0655703399566415
RP11_CENY	108400	108500	0.0730590961553476
RP11_CENY	108600	108700	0.712970325935347
RP11_CENY	109400	109500	0.0464837656774237
RP11_CENY	109500	109600	4.72694863929577
RP11_CENY	109600	109700	5.45809198403989
RP11_CENY	109700	109800	5.34473416712246
RP11_CENY	109800	109900	5.30431402581055
RP11_CENY	109900	110000	4.78035112132627
RP11_CENY	110000	110100	5.48808904148916
RP11_CENY	110100	110200	5.57167410260788
RP11_CENY	110200	110300	4.98195821179945
RP11_CENY	110300	110400	5.58081278292531
RP11_CENY	110400	110500	4.90462345304
RP11_CENY	110500	110600	4.76739410722351
RP11_CENY	110600	110700	5.22437959954953
RP11_CENY	110700	110800	4.70556152287223
RP11_CENY	110800	110900	5.34852720816693
RP11_CENY	110900	111000	5.53758947476637
RP11_CENY	111000	111100	5.47457466348457
RP11_CENY	111100	111200	5.51872079505675
RP11_CENY	111200	111300	5.35885454251179
RP11_CENY	111300	111400	6.06701412608443
RP11_CENY	111400	111500	1.36504113776256
RP11_CENY	111600	111700	1.18239832449104
RP11_CENY	111700	111800	4.48788961265266
RP11_CENY	111800	111900	4.66783113218129
RP11_CENY	111900	112000	4.84979318289022
RP11_CENY	112000	112100	5.27071849248995
RP11_CENY	112100	112200	4.86590515757868
RP11_CENY	112200	112300	5.25997374240237
RP11_CENY	112300	112400	5.05000697820432
RP11_CENY	112400	112500	5.11567790152967
RP11_CENY	112500	112600	5.11748349701075
RP11_CENY	112600	112700	4.85720516989693
RP11_CENY	112700	112800	5.08005936348013
RP11_CENY	112800	112900	0.570236168098646
RP11_CENY	112900	113000	-0.0655703399566415
RP11_CENY	113000	113100	1.32072402116325
RP11_CENY	113300	113400	1.62806539471531
RP11_CENY	113400	113500	1.99667526575453
RP11_CENY	113500	113600	1.08293077751111
RP11_CENY	113700	113800	0.0357959370703996
RP11_CENY	113800	113900	0.852674491345917
RP11_CENY	113900	114000	0.9036250026545
RP11_CENY	114000	114100	0.627576840603304
RP11_CENY	114200	114300	0.251009397425245
RP11_CENY	114400	114500	5.02717611667151
RP11_CENY	114500	114600	5.20853704784243
RP11_CENY	114600	114700	5.65874171417428
RP11_CENY	114700	114800	5.61694133589751
RP11_CENY	114800	114900	6.08289795596101
RP11_CENY	114900	115000	5.29983014462923
RP11_CENY	115000	115100	4.81745807287671
RP11_CENY	115100	115200	5.30060600826872
RP11_CENY	115200	115300	5.1968491274175
RP11_CENY	115300	115400	4.9515445947381
RP11_CENY	115400	115500	5.23207588012118
RP11_CENY	115500	115600	4.76830875220433
RP11_CENY	115600	115700	5.55150718587358
RP11_CENY	115700	115800	5.11230919940146
RP11_CENY	115800	115900	5.04656230863143
RP11_CENY	115900	116000	5.63491869156179
RP11_CENY	116000	116100	5.37409422533594
RP11_CENY	116100	116200	5.22033684568309
RP11_CENY	116200	116300	5.49741440210214
RP11_CENY	116300	116400	5.15530738547378
RP11_CENY	116400	116500	6.2164605134024
RP11_CENY	116500	116600	4.86554916020922
RP11_CENY	116600	116700	5.03966622994516
RP11_CENY	116700	116800	5.71083489166918
RP11_CENY	116800	116900	5.07502979996216
RP11_CENY	116900	117000	5.73140120055516
RP11_CENY	117000	117100	5.24382935667536
RP11_CENY	117100	117200	5.88072937173437
RP11_CENY	117200	117300	4.81231130872555
RP11_CENY	117300	117400	5.08686340346142
RP11_CENY	117400	117500	5.24660734361734
RP11_CENY	117500	117600	5.01861572310718
RP11_CENY	117600	117700	5.42030949380344
RP11_CENY	117700	117800	4.98508627124402
RP11_CENY	117800	117900	5.47427709596711
RP11_CENY	117900	118000	5.2230254025704
RP11_CENY	118000	118100	5.21627400731064
RP11_CENY	118100	118200	5.20734213605776
RP11_CENY	118200	118300	5.18025268922946
RP11_CENY	118300	118400	4.90136502677221
RP11_CENY	118400	118500	4.68577585368554
RP11_CENY	118500	118600	5.24487682654464
RP11_CENY	118600	118700	5.20760862912752
RP11_CENY	118700	118800	5.32212727953037
RP11_CENY	118800	118900	5.27678026832683
RP11_CENY	118900	119000	5.22717861846996
RP11_CENY	119000	119100	5.40515074780519
RP11_CENY	119100	119200	5.5250494384796
RP11_CENY	119200	119300	4.73839188997065
RP11_CENY	119300	119400	5.48350663221218
RP11_CENY	119400	119500	4.90980458795437
RP11_CENY	119500	119600	5.1679372658254
RP11_CENY	119600	119700	5.36547785295203
RP11_CENY	119700	119800	5.21772123091383
RP11_CENY	119800	119900	5.03308546364977
RP11_CENY	119900	120000	5.14664245728342
RP11_CENY	120000	120100	4.90387312559216
RP11_CENY	120100	120200	5.04585919426244
RP11_CENY	120200	120300	5.04393991963271
RP11_CENY	120300	120400	5.28933769786531
RP11_CENY	120400	120500	5.27163386924003
RP11_CENY	120500	120600	5.54909049160639
RP11_CENY	120600	120700	4.92500053875821
RP11_CENY	120700	120800	5.20641053837266
RP11_CENY	120800	120900	5.09070826639516
RP11_CENY	120900	121000	5.19144508307045
RP11_CENY	121000	121100	5.11263431817291
RP11_CENY	121100	121200	4.85400189637495
RP11_CENY	121200	121300	4.93898420926824
RP11_CENY	121300	121400	5.01334348626288
RP11_CENY	121400	121500	5.4047609850083
RP11_CENY	121500	121600	5.19555077540463
RP11_CENY	121600	121700	4.9434404671889
RP11_CENY	121700	121800	5.6637818521393
RP11_CENY	121800	121900	5.60259356073038
RP11_CENY	121900	122000	5.36496641759271
RP11_CENY	122000	122100	5.42437279861688
RP11_CENY	122100	122200	5.18164610128891
RP11_CENY	122200	122300	5.93715348906415
RP11_CENY	122300	122400	4.08611888553218
RP11_CENY	122400	122500	4.92283889960234
RP11_CENY	122500	122600	5.75884638353233
RP11_CENY	122600	122700	4.52762553460898
RP11_CENY	122700	122800	5.6618680891509
RP11_CENY	122800	122900	5.37798931322374
RP11_CENY	122900	123000	5.33947833627554
RP11_CENY	123000	123100	5.16103834367048
RP11_CENY	123100	123200	4.99731095178194
RP11_CENY	123200	123300	5.39098173772112
RP11_CENY	123300	123400	5.24241398187373
RP11_CENY	123400	123500	5.5012257629268
RP11_CENY	123500	123600	4.63286765144102
RP11_CENY	123600	123700	5.63471679623442
RP11_CENY	123700	123800	5.46740609509137
RP11_CENY	123800	123900	4.88072840669675
RP11_CENY	123900	124000	5.47581929828327
RP11_CENY	124000	124100	5.01221278708552
RP11_CENY	124100	124200	4.81980307533771
RP11_CENY	124200	124300	5.04447496934425
RP11_CENY	124300	124400	4.85231728753722
RP11_CENY	124400	124500	3.91334991428122
RP11_CENY	124500	124600	5.79963456515565
RP11_CENY	124600	124700	4.93844143249205
RP11_CENY	124700	124800	5.56221284312499
RP11_CENY	124800	124900	5.2680172297721
RP11_CENY	124900	125000	4.95290313901204
RP11_CENY	125000	125100	5.26018978388564
RP11_CENY	125100	125200	5.26385782525456
RP11_CENY	125200	125300	4.96591077128498
RP11_CENY	125300	125400	4.92631884637185
RP11_CENY	125400	125500	5.25504541898137
RP11_CENY	125500	125600	4.95028172508035
RP11_CENY	125600	125700	5.05801292290082
RP11_CENY	125700	125800	5.4737857167175
RP11_CENY	125800	125900	5.36253488961256
RP11_CENY	125900	126000	5.43719406689922
RP11_CENY	126000	126100	4.90429482238915
RP11_CENY	126100	126200	5.42236434040004
RP11_CENY	126200	126300	5.29472731506582
RP11_CENY	126300	126400	5.28253738405696
RP11_CENY	126400	126500	5.5709945514272
RP11_CENY	126500	126600	4.88169651757217
RP11_CENY	126600	126700	5.08589943395942
RP11_CENY	126700	126800	5.31093642408815
RP11_CENY	126800	126900	4.76837007088552
RP11_CENY	126900	127000	5.03276261265829
RP11_CENY	127000	127100	4.84451622307727
RP11_CENY	127100	127200	5.05910427879942
RP11_CENY	127200	127300	5.1362656376175
RP11_CENY	127300	127400	5.27732809360336
RP11_CENY	127400	127500	5.04455295089428
RP11_CENY	127500	127600	5.47953173099578
RP11_CENY	127600	127700	5.86176374607433
RP11_CENY	127700	127800	5.24950113112168
RP11_CENY	127800	127900	5.35949741957183
RP11_CENY	127900	128000	5.34365852978499
RP11_CENY	128000	128100	5.60229228177548
RP11_CENY	128100	128200	4.293168507538
RP11_CENY	128200	128300	4.92045846082305
RP11_CENY	128300	128400	5.72265087454
RP11_CENY	128400	128500	4.99291504649769
RP11_CENY	128500	128600	5.73982800719111
RP11_CENY	128600	128700	5.49513507696136
RP11_CENY	128700	128800	5.06178855871795
RP11_CENY	128800	128900	4.98487894442086
RP11_CENY	128900	129000	5.2055823191257
RP11_CENY	129000	129100	5.42121909440441
RP11_CENY	129100	129200	5.38834957414124
RP11_CENY	129200	129300	5.15763973927824
RP11_CENY	129300	129400	4.93980410761414
RP11_CENY	129400	129500	5.49981480240076
RP11_CENY	129500	129600	5.33179307260736
RP11_CENY	129600	129700	4.99796735101704
RP11_CENY	129700	129800	5.59820889100762
RP11_CENY	129800	129900	4.83925995540452
RP11_CENY	129900	130000	4.56614399155431
RP11_CENY	130000	130100	5.50529920789075
RP11_CENY	130100	130200	4.42204377499764
RP11_CENY	130200	130300	3.85500176686355
RP11_CENY	130300	130400	5.78071357362954
RP11_CENY	130400	130500	4.80299635677202
RP11_CENY	130500	130600	5.49758506627624
RP11_CENY	130600	130700	5.56461644147279
RP11_CENY	130700	130800	4.93126839885243
RP11_CENY	130800	130900	5.32306410699555
RP11_CENY	130900	131000	5.20107641990686
RP11_CENY	131000	131100	5.06650605132538
RP11_CENY	131100	131200	4.6580700511454
RP11_CENY	131200	131300	5.51070134437833
RP11_CENY	131300	131400	5.10670440743786
RP11_CENY	131400	131500	4.9244380252849
RP11_CENY	131500	131600	5.66241734286621
RP11_CENY	131600	131700	5.26972150210307
RP11_CENY	131700	131800	5.33284583390512
RP11_CENY	131800	131900	4.96246062664497
RP11_CENY	131900	132000	5.42196524740661
RP11_CENY	132000	132100	5.40672757442668
RP11_CENY	132100	132200	5.02282138410124
RP11_CENY	132200	132300	5.3033053314934
RP11_CENY	132300	132400	4.8914155843581
RP11_CENY	132400	132500	5.3025472343692
RP11_CENY	132500	132600	5.352469790205
RP11_CENY	132600	132700	4.6518778696411
RP11_CENY	132700	132800	5.28304705372993
RP11_CENY	132800	132900	4.58514383116035
RP11_CENY	132900	133000	5.40707892091315
RP11_CENY	133000	133100	5.28176331884579
RP11_CENY	133100	133200	5.29062189539517
RP11_CENY	133200	133300	5.40325192200089
RP11_CENY	133300	133400	5.06508214947077
RP11_CENY	133400	133500	5.79559027947794
RP11_CENY	133500	133600	5.48000042483519
RP11_CENY	133600	133700	5.40597612076013
RP11_CENY	133700	133800	5.72422210476672
RP11_CENY	133800	133900	4.82896407742397
RP11_CENY	133900	134000	4.64158563679546
RP11_CENY	134000	134100	5.21832380185271
RP11_CENY	134100	134200	5.83905251181324
RP11_CENY	134200	134300	4.68389193611364
RP11_CENY	134300	134400	5.88706334293857
RP11_CENY	134400	134500	5.68034966954514
RP11_CENY	134500	134600	4.7880791605316
RP11_CENY	134600	134700	5.04435054259453
RP11_CENY	134700	134800	5.1487856069264
RP11_CENY	134800	134900	5.72605601551999
RP11_CENY	134900	135000	5.43826815415344
RP11_CENY	135000	135100	5.01717672824065
RP11_CENY	135100	135200	5.05036999953024
RP11_CENY	135200	135300	5.59410113315662
RP11_CENY	135300	135400	5.36922643309578
RP11_CENY	135400	135500	4.93162832996651
RP11_CENY	135500	135600	5.50284041473349
RP11_CENY	135600	135700	4.78670795290912
RP11_CENY	135700	135800	4.56151038184628
RP11_CENY	135800	135900	5.5112612066238
RP11_CENY	135900	136000	3.93213660826303
RP11_CENY	136000	136100	4.67699083912909
RP11_CENY	136100	136200	5.67227740861827
RP11_CENY	136200	136300	4.62697707640858
RP11_CENY	136300	136400	5.5588112315481
RP11_CENY	136400	136500	5.58410918689336
RP11_CENY	136500	136600	4.85925548306054
RP11_CENY	136600	136700	5.26955062263343
RP11_CENY	136700	136800	5.05888177477649
RP11_CENY	136800	136900	5.17470943274419
RP11_CENY	136900	137000	4.74727861147825
RP11_CENY	137000	137100	5.33454816850963
RP11_CENY	137100	137200	5.14558065118924
RP11_CENY	137200	137300	5.02678172382503
RP11_CENY	137300	137400	5.6955881188343
RP11_CENY	137400	137500	5.20416488072566
RP11_CENY	137500	137600	5.30665205710813
RP11_CENY	137600	137700	4.8763655841466
RP11_CENY	137700	137800	5.32886528488413
RP11_CENY	137800	137900	5.60470570608415
RP11_CENY	137900	138000	4.92622622491873
RP11_CENY	138000	138100	5.3692310179492
RP11_CENY	138100	138200	4.88583624512895
RP11_CENY	138200	138300	5.33953471091147
RP11_CENY	138300	138400	5.25489857062355
RP11_CENY	138400	138500	4.63118362927363
RP11_CENY	138500	138600	5.06456848292987
RP11_CENY	138600	138700	4.71212280084208
RP11_CENY	138700	138800	5.41668165332519
RP11_CENY	138800	138900	5.18992111505148
RP11_CENY	138900	139000	5.21114986492899
RP11_CENY	139000	139100	5.54559819511276
RP11_CENY	139100	139200	5.28349074059673
RP11_CENY	139200	139300	5.61677100076319
RP11_CENY	139300	139400	5.4817859881854
RP11_CENY	139400	139500	5.18594305657375
RP11_CENY	139500	139600	6.32427671043031
RP11_CENY	139600	139700	4.00599842792163
RP11_CENY	139700	139800	5.03581317847161
RP11_CENY	139800	139900	5.65881650792628
RP11_CENY	139900	140000	5.14819393699375
RP11_CENY	140000	140100	5.68296826613321
RP11_CENY	140100	140200	5.635058645078
RP11_CENY	140200	140300	4.42825101727803
RP11_CENY	140300	140400	4.83347897724117
RP11_CENY	140400	140500	5.01674181149011
RP11_CENY	140500	140600	5.51105925125486
RP11_CENY	140600	140700	5.05274168325816
RP11_CENY	140700	140800	5.42460648245603
RP11_CENY	140800	140900	4.96790323577379
RP11_CENY	140900	141000	5.42096026089637
RP11_CENY	141000	141100	5.18621429579434
RP11_CENY	141100	141200	5.29223277134563
RP11_CENY	141200	141300	5.16299472119216
RP11_CENY	141300	141400	5.22631416522082
RP11_CENY	141400	141500	4.90582273031572
RP11_CENY	141500	141600	4.65585600244263
RP11_CENY	141600	141700	5.28290323585781
RP11_CENY	141700	141800	5.21267866073406
RP11_CENY	141800	141900	5.2112613918678
RP11_CENY	141900	142000	5.342380571818
RP11_CENY	142000	142100	5.15812287533414
RP11_CENY	142100	142200	5.42137710950851
RP11_CENY	142200	142300	5.54109774037341
RP11_CENY	142300	142400	4.76787436520953
RP11_CENY	142400	142500	5.47361007735579
RP11_CENY	142500	142600	4.88225920395915
RP11_CENY	142600	142700	5.18691036804144
RP11_CENY	142700	142800	4.94740483620701
RP11_CENY	142800	142900	5.19633151261576
RP11_CENY	142900	143000	5.02023078007569
RP11_CENY	143000	143100	5.11717828863655
RP11_CENY	143100	143200	5.65560496460456
RP11_CENY	143200	143300	5.32864818912798
RP11_CENY	143300	143400	5.09187033875252
RP11_CENY	143400	143500	5.30507838974505
RP11_CENY	143500	143600	5.51905790920538
RP11_CENY	143600	143700	5.61301254995263
RP11_CENY	143700	143800	4.95476682548127
RP11_CENY	143800	143900	5.16961112821829
RP11_CENY	143900	144000	5.09658087506847
RP11_CENY	144000	144100	5.20079657898551
RP11_CENY	144100	144200	5.11469178792295
RP11_CENY	144200	144300	4.82040810722304
RP11_CENY	144300	144400	4.87734620702347
RP11_CENY	144400	144500	4.98737055809131
RP11_CENY	144500	144600	5.4047609850083
RP11_CENY	144600	144700	5.19555077540463
RP11_CENY	144700	144800	4.93353128895158
RP11_CENY	144800	144900	5.65812759313268
RP11_CENY	144900	145000	5.58845982823349
RP11_CENY	145000	145100	5.37340281444396
RP11_CENY	145100	145200	5.44809039646269
RP11_CENY	145200	145300	5.08137013688856
RP11_CENY	145300	145400	5.95014269161006
RP11_CENY	145400	145500	4.11634873592695
RP11_CENY	145500	145600	4.90870769083876
RP11_CENY	145600	145700	5.72928664688215
RP11_CENY	145700	145800	4.52762553460898
RP11_CENY	145800	145900	5.67875847828408
RP11_CENY	145900	146000	5.35590500696609
RP11_CENY	146000	146100	3.9422871214876
RP11_CENY	146100	146200	5.1006843955004
RP11_CENY	146200	146300	5.02140770065456
RP11_CENY	146300	146400	5.36490384524266
RP11_CENY	146400	146500	5.18709123301855
RP11_CENY	146500	146600	5.54582482643257
RP11_CENY	146600	146700	4.6210035613489
RP11_CENY	146700	146800	5.63444361983405
RP11_CENY	146800	146900	5.46491740692069
RP11_CENY	146900	147000	4.90108678812934
RP11_CENY	147000	147100	5.42095688809952
RP11_CENY	147100	147200	5.0482989163211
RP11_CENY	147200	147300	4.85374898467468
RP11_CENY	147300	147400	4.98232219383186
RP11_CENY	147400	147500	4.91320592107211
RP11_CENY	147500	147600	5.28076487638097
RP11_CENY	147600	147700	5.79531089630871
RP11_CENY	147700	147800	4.94911080883634
RP11_CENY	147800	147900	5.76124613106468
RP11_CENY	147900	148000	5.27239208712383
RP11_CENY	148000	148100	4.98775426261285
RP11_CENY	148100	148200	5.21832698348047
RP11_CENY	148200	148300	5.26789513155327
RP11_CENY	148300	148400	4.96755490519779
RP11_CENY	148400	148500	4.97336568836778
RP11_CENY	148500	148600	5.22229147793985
RP11_CENY	148600	148700	4.92202996519636
RP11_CENY	148700	148800	5.08764934136642
RP11_CENY	148800	148900	5.43276856290801
RP11_CENY	148900	149000	4.27468237324864
RP11_CENY	149000	149100	5.43173459730759
RP11_CENY	149100	149200	4.93479799019751
RP11_CENY	149200	149300	5.41852409980767
RP11_CENY	149300	149400	5.66035054582295
RP11_CENY	149400	149500	5.29447846765052
RP11_CENY	149500	149600	5.52859418928096
RP11_CENY	149600	149700	4.92638566645974
RP11_CENY	149700	149800	5.28815107461567
RP11_CENY	149800	149900	5.31093642408815
RP11_CENY	149900	150000	4.76837007088552
RP11_CENY	150000	150100	5.03276261265829
RP11_CENY	150100	150200	4.84451622307727
RP11_CENY	150200	150300	5.05910427879942
RP11_CENY	150300	150400	5.4047609850083
RP11_CENY	150400	150500	5.19555077540463
RP11_CENY	150500	150600	5.06424645036661
RP11_CENY	150600	150700	5.44822314960566
RP11_CENY	150700	150800	5.84322094620999
RP11_CENY	150800	150900	5.28552775200219
RP11_CENY	150900	151000	5.36330363993557
RP11_CENY	151000	151100	5.34535848614876
RP11_CENY	151100	151200	5.58548553385375
RP11_CENY	151200	151300	4.31257822621214
RP11_CENY	151300	151400	4.91114033974528
RP11_CENY	151400	151500	5.91600073736918
RP11_CENY	151500	151600	4.99291504649769
RP11_CENY	151600	151700	5.73982800719111
RP11_CENY	151700	151800	5.49513507696136
RP11_CENY	151800	151900	5.06178855871795
RP11_CENY	151900	152000	4.98487894442086
RP11_CENY	152000	152100	5.2055823191257
RP11_CENY	152100	152200	5.42121909440441
RP11_CENY	152200	152300	5.38248211273168
RP11_CENY	152300	152400	5.23251316718732
RP11_CENY	152400	152500	4.93980410761414
RP11_CENY	152500	152600	5.49981480240076
RP11_CENY	152600	152700	5.33179307260736
RP11_CENY	152700	152800	4.99796735101704
RP11_CENY	152800	152900	5.59820889100762
RP11_CENY	152900	153000	4.83925995540452
RP11_CENY	153000	153100	4.56614399155431
RP11_CENY	153100	153200	5.50529920789075
RP11_CENY	153200	153300	4.67556771293648
RP11_CENY	153300	153400	5.31064831820743
RP11_CENY	153400	153500	5.78071357362954
RP11_CENY	153500	153600	4.78162191686537
RP11_CENY	153600	153700	5.49964726237674
RP11_CENY	153700	153800	5.52341180725803
RP11_CENY	153800	153900	4.94727707762665
RP11_CENY	153900	154000	5.3079415789365
RP11_CENY	154000	154100	5.19584144324813
RP11_CENY	154100	154200	5.06830495004007
RP11_CENY	154200	154300	4.65343731915536
RP11_CENY	154300	154400	5.51753454750925
RP11_CENY	154400	154500	4.76009684559109
RP11_CENY	154500	154600	4.94927817257754
RP11_CENY	154600	154700	5.65893612922227
RP11_CENY	154700	154800	5.2497612776664
RP11_CENY	154800	154900	5.32521610032919
RP11_CENY	154900	155000	4.98660377182922
RP11_CENY	155000	155100	5.4737728688612
RP11_CENY	155100	155200	5.7762791064761
RP11_CENY	155200	155300	4.9725610079232
RP11_CENY	155300	155400	5.29265990426883
RP11_CENY	155400	155500	5.12343398146372
RP11_CENY	155500	155600	5.30225816049932
RP11_CENY	155600	155700	5.37443010953965
RP11_CENY	155700	155800	4.59953691991751
RP11_CENY	155800	155900	5.48683246477654
RP11_CENY	155900	156000	4.55742311954387
RP11_CENY	156000	156100	5.46748966322989
RP11_CENY	156100	156200	5.14121044553946
RP11_CENY	156200	156300	5.33137927481707
RP11_CENY	156300	156400	5.43877371317462
RP11_CENY	156400	156500	5.08321564964632
RP11_CENY	156500	156600	5.78294722354132
RP11_CENY	156600	156700	5.58144538268842
RP11_CENY	156700	156800	5.30229650681558
RP11_CENY	156800	156900	6.04585271571597
RP11_CENY	156900	157000	4.47494763981846
RP11_CENY	157000	157100	4.79211074377208
RP11_CENY	157100	157200	5.44510742330136
RP11_CENY	157200	157300	5.62240804450017
RP11_CENY	157300	157400	5.17295392838925
RP11_CENY	157400	157500	4.79602834880919
RP11_CENY	157500	157600	5.7161807821598
RP11_CENY	157600	157700	4.83754161760585
RP11_CENY	157700	157800	5.05275781728289
RP11_CENY	157800	157900	5.12078704481223
RP11_CENY	157900	158000	5.64830992289091
RP11_CENY	158000	158100	5.40451805050199
RP11_CENY	158100	158200	4.89242919575989
RP11_CENY	158200	158300	5.22498358907588
RP11_CENY	158300	158400	5.01145427540412
RP11_CENY	158400	158500	5.37449917427501
RP11_CENY	158500	158600	5.03762673138343
RP11_CENY	158600	158700	5.39821137327057
RP11_CENY	158700	158800	4.78981085052424
RP11_CENY	158800	158900	4.65406830359278
RP11_CENY	158900	159000	5.42386772717242
RP11_CENY	159000	159100	4.97146826945986
RP11_CENY	159100	159200	5.24771670553246
RP11_CENY	159200	159300	5.60667168788716
RP11_CENY	159300	159400	4.55116563582096
RP11_CENY	159400	159500	5.59079057373385
RP11_CENY	159500	159600	5.51872868563638
RP11_CENY	159600	159700	4.88474403500521
RP11_CENY	159700	159800	5.32852472366356
RP11_CENY	159800	159900	4.89665228812327
RP11_CENY	159900	160000	5.3391022357775
RP11_CENY	160000	160100	5.20085676644077
RP11_CENY	160100	160200	5.1936861159968
RP11_CENY	160200	160300	5.11134918451763
RP11_CENY	160300	160400	5.02595865633206
RP11_CENY	160400	160500	5.73822918913269
RP11_CENY	160500	160600	5.23302884673833
RP11_CENY	160600	160700	5.23098612891355
RP11_CENY	160700	160800	5.08736269332435
RP11_CENY	160800	160900	5.30446561560091
RP11_CENY	160900	161000	5.64083058145876
RP11_CENY	161000	161100	4.75680758370205
RP11_CENY	161100	161200	5.32921343281701
RP11_CENY	161200	161300	4.89619701451968
RP11_CENY	161300	161400	5.30020290071565
RP11_CENY	161400	161500	5.21644230471795
RP11_CENY	161500	161600	4.64381027815006
RP11_CENY	161600	161700	5.08041704179488
RP11_CENY	161700	161800	4.76830875220433
RP11_CENY	161800	161900	5.55150718587358
RP11_CENY	161900	162000	5.11230919940146
RP11_CENY	162000	162100	5.04656230863143
RP11_CENY	162100	162200	5.63491869156179
RP11_CENY	162200	162300	5.37409422533594
RP11_CENY	162300	162400	5.51057936782696
RP11_CENY	162400	162500	5.53994375593879
RP11_CENY	162500	162600	5.14275151617681
RP11_CENY	162600	162700	6.1435420948512
RP11_CENY	162700	162800	4.00374524360971
RP11_CENY	162800	162900	4.98595937936377
RP11_CENY	162900	163000	5.74096493795067
RP11_CENY	163000	163100	4.76476068826106
RP11_CENY	163100	163200	5.74140948124804
RP11_CENY	163200	163300	5.20003175397482
RP11_CENY	163300	163400	4.4302058420275
RP11_CENY	163400	163500	4.84500182737777
RP11_CENY	163500	163600	5.10871491922325
RP11_CENY	163600	163700	5.25064394606851
RP11_CENY	163700	163800	4.98238217723711
RP11_CENY	163800	163900	5.82071746037101
RP11_CENY	163900	164000	4.88342475943661
RP11_CENY	164000	164100	5.50296478313929
RP11_CENY	164100	164200	5.42011774254905
RP11_CENY	164200	164300	5.07177327137323
RP11_CENY	164300	164400	5.25555221109227
RP11_CENY	164400	164500	5.16569145875387
RP11_CENY	164500	164600	4.89785464976914
RP11_CENY	164600	164700	4.76168614141449
RP11_CENY	164700	164800	5.1790493633865
RP11_CENY	164800	164900	5.19728030744595
RP11_CENY	164900	165000	5.47337195677027
RP11_CENY	165000	165100	5.17003689819422
RP11_CENY	165100	165200	5.31379284183715
RP11_CENY	165200	165300	5.38313142810476
RP11_CENY	165300	165400	5.48213964851999
RP11_CENY	165400	165500	4.75947788929784
RP11_CENY	165500	165600	5.44506855330013
RP11_CENY	165600	165700	4.95228998564924
RP11_CENY	165700	165800	5.12432462975838
RP11_CENY	165800	165900	4.97911222795799
RP11_CENY	165900	166000	5.2136962586883
RP11_CENY	166000	166100	5.04432226404352
RP11_CENY	166100	166200	5.19197514857512
RP11_CENY	166200	166300	5.56553005219499
RP11_CENY	166300	166400	5.38292519929462
RP11_CENY	166400	166500	4.97456696534199
RP11_CENY	166500	166600	5.2979037184445
RP11_CENY	166600	166700	5.27726972043334
RP11_CENY	166700	166800	5.50965850689561
RP11_CENY	166800	166900	5.08266165023204
RP11_CENY	166900	167000	5.13229605367882
RP11_CENY	167000	167100	5.18439062829945
RP11_CENY	167100	167200	5.14638643200544
RP11_CENY	167200	167300	5.07723535234891
RP11_CENY	167300	167400	4.99149351939609
RP11_CENY	167400	167500	3.71271088665307
RP11_CENY	167500	167600	5.05673528429507
RP11_CENY	167600	167700	5.15733334770425
RP11_CENY	167700	167800	5.26557086881769
RP11_CENY	167800	167900	4.96545558316218
RP11_CENY	167900	168000	5.64528716384613
RP11_CENY	168000	168100	5.68334761862994
RP11_CENY	168100	168200	5.30505328685985
RP11_CENY	168200	168300	5.41101296944673
RP11_CENY	168300	168400	5.21507771188233
RP11_CENY	168400	168500	5.90328881113856
RP11_CENY	168500	168600	4.08851919865138
RP11_CENY	168600	168700	4.90807291693339
RP11_CENY	168700	168800	5.79544127533064
RP11_CENY	168800	168900	4.52762553460898
RP11_CENY	168900	169000	5.66536148075443
RP11_CENY	169000	169100	5.27281906956586
RP11_CENY	169100	169200	3.9070348210812
RP11_CENY	169200	169300	5.26219055580951
RP11_CENY	169300	169400	4.96706506387345
RP11_CENY	169400	169500	5.47942291551905
RP11_CENY	169500	169600	5.37978284291282
RP11_CENY	169600	169700	5.30255407490412
RP11_CENY	169700	169800	4.71391132997907
RP11_CENY	169800	169900	5.5523289433166
RP11_CENY	169900	170000	5.35957400050845
RP11_CENY	170000	170100	4.92670293931673
RP11_CENY	170100	170200	5.59268810776036
RP11_CENY	170200	170300	4.87840083907366
RP11_CENY	170300	170400	4.75511650592442
RP11_CENY	170400	170500	5.27629456935408
RP11_CENY	170500	170600	4.69089816941812
RP11_CENY	170600	170700	5.33490993618297
RP11_CENY	170700	170800	5.73007774392949
RP11_CENY	170800	170900	4.9548341326511
RP11_CENY	170900	171000	5.62973471542098
RP11_CENY	171000	171100	5.37441779856842
RP11_CENY	171100	171200	4.92505653720299
RP11_CENY	171200	171300	5.36671698481185
RP11_CENY	171300	171400	5.25669843550237
RP11_CENY	171400	171500	4.96788388212971
RP11_CENY	171500	171600	4.77880888925246
RP11_CENY	171600	171700	5.37781719990555
RP11_CENY	171700	171800	5.07800730970011
RP11_CENY	171800	171900	4.93275839784812
RP11_CENY	171900	172000	5.56147759809908
RP11_CENY	172000	172100	5.38012989808762
RP11_CENY	172100	172200	5.334548518325
RP11_CENY	172200	172300	4.97723638654776
RP11_CENY	172300	172400	5.46601260260319
RP11_CENY	172400	172500	5.29015804907828
RP11_CENY	172500	172600	5.1617333170311
RP11_CENY	172600	172700	5.44962338410238
RP11_CENY	172700	172800	5.04863210378078
RP11_CENY	172800	172900	5.23259462516336
RP11_CENY	172900	173000	5.45432113790441
RP11_CENY	173000	173100	4.65836118544174
RP11_CENY	173100	173200	5.0777497699702
RP11_CENY	173200	173300	4.76214285424949
RP11_CENY	173300	173400	5.15723911649954
RP11_CENY	173400	173500	5.22690492755482
RP11_CENY	173500	173600	5.22639519242472
RP11_CENY	173600	173700	5.16856670170388
RP11_CENY	173700	173800	5.2870151339772
RP11_CENY	173800	173900	5.82705824561667
RP11_CENY	173900	174000	5.4419731961027
RP11_CENY	174000	174100	5.40658123464067
RP11_CENY	174100	174200	5.46773501781841
RP11_CENY	174200	174300	5.20643268761867
RP11_CENY	174300	174400	4.55609365824788
RP11_CENY	174400	174500	4.98201372615012
RP11_CENY	174500	174600	6.06281656932661
RP11_CENY	174600	174700	4.51834241392461
RP11_CENY	174700	174800	5.89583297451441
RP11_CENY	174800	174900	5.63906961160135
RP11_CENY	174900	175000	4.87807541350528
RP11_CENY	175000	175100	4.92643557268124
RP11_CENY	175100	175200	5.53981979289847
RP11_CENY	175200	175300	5.54116456860754
RP11_CENY	175300	175400	5.41638187170204
RP11_CENY	175400	175500	5.17917270354961
RP11_CENY	175500	175600	5.29878764608287
RP11_CENY	175600	175700	5.18834574463621
RP11_CENY	175700	175800	5.39040156901371
RP11_CENY	175800	175900	4.92210903445943
RP11_CENY	175900	176000	5.54346732158604
RP11_CENY	176000	176100	4.857000268058
RP11_CENY	176100	176200	4.5040158478544
RP11_CENY	176200	176300	5.50953629036716
RP11_CENY	176300	176400	4.76191333398389
RP11_CENY	176400	176500	5.33191929769808
RP11_CENY	176500	176600	5.72572140442131
RP11_CENY	176600	176700	4.79953379494185
RP11_CENY	176700	176800	5.54275517113081
RP11_CENY	176800	176900	5.68586999646877
RP11_CENY	176900	177000	4.88775189070852
RP11_CENY	177000	177100	5.25065341450576
RP11_CENY	177100	177200	5.1846277218773
RP11_CENY	177200	177300	5.09984844123921
RP11_CENY	177300	177400	4.63746191985078
RP11_CENY	177400	177500	5.47739114491584
RP11_CENY	177500	177600	5.11588091787499
RP11_CENY	177600	177700	5.00023655743818
RP11_CENY	177700	177800	5.69190639104245
RP11_CENY	177800	177900	5.21447546637298
RP11_CENY	177900	178000	5.31936746284543
RP11_CENY	178000	178100	4.90601824660537
RP11_CENY	178100	178200	5.36407880441221
RP11_CENY	178200	178300	5.49003237737031
RP11_CENY	178300	178400	5.02581616428242
RP11_CENY	178400	178500	5.33960100867958
RP11_CENY	178500	178600	4.82919847758468
RP11_CENY	178600	178700	5.30782120570799
RP11_CENY	178700	178800	5.40027513105488
RP11_CENY	178800	178900	4.53809260645999
RP11_CENY	178900	179000	5.28205427377709
RP11_CENY	179000	179100	4.58394108180164
RP11_CENY	179100	179200	5.38471497453753
RP11_CENY	179200	179300	5.1450548311804
RP11_CENY	179300	179400	5.32303464191767
RP11_CENY	179400	179500	5.47267736608999
RP11_CENY	179500	179600	5.17034599636161
RP11_CENY	179600	179700	5.81680718798962
RP11_CENY	179700	179800	5.6047944154509
RP11_CENY	179800	179900	5.22907117648829
RP11_CENY	179900	180000	6.33207461043593
RP11_CENY	180000	180100	4.2606964173421
RP11_CENY	180100	180200	4.88302331389877
RP11_CENY	180200	180300	5.59853487221174
RP11_CENY	180300	180400	5.38757008332608
RP11_CENY	180400	180500	5.38587677577182
RP11_CENY	180500	180600	5.5041990835455
RP11_CENY	180600	180700	5.81598519835893
RP11_CENY	180700	180800	4.83558597256964
RP11_CENY	180800	180900	5.04226218206919
RP11_CENY	180900	181000	5.16496868113113
RP11_CENY	181000	181100	5.42014653775649
RP11_CENY	181100	181200	5.42186100579071
RP11_CENY	181200	181300	4.83686731683706
RP11_CENY	181300	181400	5.35150866045312
RP11_CENY	181400	181500	5.31827786721444
RP11_CENY	181500	181600	5.37239408442386
RP11_CENY	181600	181700	5.08133062241192
RP11_CENY	181700	181800	5.35745845816009
RP11_CENY	181800	181900	4.80496620258537
RP11_CENY	181900	182000	4.7028285364982
RP11_CENY	182000	182100	5.33636654653799
RP11_CENY	182100	182200	5.05327036543817
RP11_CENY	182200	182300	5.26909373945294
RP11_CENY	182300	182400	5.51756166179335
RP11_CENY	182400	182500	4.59641560493791
RP11_CENY	182500	182600	5.45568083691947
RP11_CENY	182600	182700	5.64966357489292
RP11_CENY	182700	182800	4.79177145731922
RP11_CENY	182800	182900	5.39141395942037
RP11_CENY	182900	183000	4.84710975120099
RP11_CENY	183000	183100	5.34916370136856
RP11_CENY	183100	183200	4.83412061909573
RP11_CENY	183200	183300	5.17192191620992
RP11_CENY	183300	183400	5.08029814176124
RP11_CENY	183400	183500	5.04702090697698
RP11_CENY	183500	183600	5.73215830342787
RP11_CENY	183600	183700	5.2476102364639
RP11_CENY	183700	183800	5.19557724151492
RP11_CENY	183800	183900	5.18535008392609
RP11_CENY	183900	184000	5.28491030422457
RP11_CENY	184000	184100	5.64300250161004
RP11_CENY	184100	184200	4.76102878640082
RP11_CENY	184200	184300	5.29405664220047
RP11_CENY	184300	184400	4.93438865866892
RP11_CENY	184400	184500	5.30454824554413
RP11_CENY	184500	184600	5.17302227385469
RP11_CENY	184600	184700	4.66598415706897
RP11_CENY	184700	184800	4.95057246757908
RP11_CENY	184800	184900	4.77945604482363
RP11_CENY	184900	185000	5.58360401696108
RP11_CENY	185000	185100	5.19555077540463
RP11_CENY	185100	185200	4.94926913370707
RP11_CENY	185200	185300	5.65994228333897
RP11_CENY	185300	185400	5.40306727393177
RP11_CENY	185400	185500	5.50182898464312
RP11_CENY	185500	185600	5.52455620239268
RP11_CENY	185600	185700	5.13001100566424
RP11_CENY	185700	185800	6.06224295112743
RP11_CENY	185800	185900	4.04746719883022
RP11_CENY	185900	186000	4.99616341789003
RP11_CENY	186000	186100	5.71920809445816
RP11_CENY	186100	186200	4.83926651993024
RP11_CENY	186200	186300	5.73751103171936
RP11_CENY	186300	186400	5.19720061048623
RP11_CENY	186400	186500	5.7609781171433
RP11_CENY	186500	186600	4.90086183229679
RP11_CENY	186600	186700	5.07486813493917
RP11_CENY	186700	186800	5.28991738281688
RP11_CENY	186800	186900	4.99384946240777
RP11_CENY	186900	187000	5.54728826983807
RP11_CENY	187000	187100	4.81677548440948
RP11_CENY	187100	187200	5.52790220096841
RP11_CENY	187200	187300	5.48252117112558
RP11_CENY	187300	187400	5.01505534178368
RP11_CENY	187400	187500	5.28672093573452
RP11_CENY	187500	187600	5.16243984105054
RP11_CENY	187600	187700	4.87757036269132
RP11_CENY	187700	187800	4.79483661536019
RP11_CENY	187800	187900	5.12999962616064
RP11_CENY	187900	188000	5.21812520846701
RP11_CENY	188000	188100	5.54776737307766
RP11_CENY	188100	188200	5.09715964180729
RP11_CENY	188200	188300	5.3899458314886
RP11_CENY	188300	188400	5.35346163368932
RP11_CENY	188400	188500	5.41772149671533
RP11_CENY	188500	188600	4.80677596333387
RP11_CENY	188600	188700	5.42256368267555
RP11_CENY	188700	188800	4.9617001670881
RP11_CENY	188800	188900	5.10124544368674
RP11_CENY	188900	189000	5.04562309193014
RP11_CENY	189000	189100	5.14678845278325
RP11_CENY	189100	189200	5.04115466633015
RP11_CENY	189200	189300	5.23150414827638
RP11_CENY	189300	189400	5.56671374719554
RP11_CENY	189400	189500	5.36600091961167
RP11_CENY	189500	189600	4.96592911977211
RP11_CENY	189600	189700	5.28281613164631
RP11_CENY	189700	189800	5.27138217586927
RP11_CENY	189800	189900	5.49222314437496
RP11_CENY	189900	190000	5.11689441653208
RP11_CENY	190000	190100	5.12001388140916
RP11_CENY	190100	190200	5.20631717690534
RP11_CENY	190200	190300	5.14495938366768
RP11_CENY	190300	190400	5.05124423005094
RP11_CENY	190400	190500	4.94792634479358
RP11_CENY	190500	190600	4.83503391163794
RP11_CENY	190600	190700	5.04826306359767
RP11_CENY	190700	190800	5.4047609850083
RP11_CENY	190800	190900	5.19555077540463
RP11_CENY	190900	191000	4.98387766325636
RP11_CENY	191000	191100	5.6219312845089
RP11_CENY	191100	191200	5.73978782178712
RP11_CENY	191200	191300	5.2902977512184
RP11_CENY	191300	191400	5.38718247836056
RP11_CENY	191400	191500	5.26573287514813
RP11_CENY	191500	191600	5.82733788890743
RP11_CENY	191600	191700	4.13328114302013
RP11_CENY	191700	191800	4.90330518493291
RP11_CENY	191800	191900	5.71579712940148
RP11_CENY	191900	192000	4.79981625130679
RP11_CENY	192000	192100	5.65707406835253
RP11_CENY	192100	192200	5.33888406654328
RP11_CENY	192200	192300	4.08284727591642
RP11_CENY	192300	192400	5.17766914315042
RP11_CENY	192400	192500	4.98779225436936
RP11_CENY	192500	192600	5.51811857612314
RP11_CENY	192600	192700	5.37672181710001
RP11_CENY	192700	192800	5.30051164035892
RP11_CENY	192800	192900	4.78760647264431
RP11_CENY	192900	193000	5.58866239039828
RP11_CENY	193000	193100	5.34544976015667
RP11_CENY	193100	193200	4.94444547996436
RP11_CENY	193200	193300	5.61840638410901
RP11_CENY	193300	193400	4.82691733945693
RP11_CENY	193400	193500	4.73176007077783
RP11_CENY	193500	193600	5.35886611709997
RP11_CENY	193600	193700	4.67666622745588
RP11_CENY	193700	193800	5.3035104725274
RP11_CENY	193800	193900	5.73071497465765
RP11_CENY	193900	194000	4.94704886342371
RP11_CENY	194000	194100	5.46459447391753
RP11_CENY	194100	194200	5.41431131710246
RP11_CENY	194200	194300	4.94537984604803
RP11_CENY	194300	194400	5.36538167088561
RP11_CENY	194400	194500	5.2465531437878
RP11_CENY	194500	194600	4.9732173275514
RP11_CENY	194600	194700	4.76710817672596
RP11_CENY	194700	194800	5.39299809904501
RP11_CENY	194800	194900	4.70419510723271
RP11_CENY	194900	195000	4.90821301177391
RP11_CENY	195000	195100	5.59535101357717
RP11_CENY	195100	195200	5.36408641600492
RP11_CENY	195200	195300	5.32501697301644
RP11_CENY	195300	195400	4.99156935658111
RP11_CENY	195400	195500	5.46036949646978
RP11_CENY	195500	195600	5.73917929064309
RP11_CENY	195600	195700	5.1120919914466
RP11_CENY	195700	195800	5.39230675325345
RP11_CENY	195800	195900	4.9124141372551
RP11_CENY	195900	196000	5.1899013753302
RP11_CENY	196000	196100	5.44432688818608
RP11_CENY	196100	196200	4.63912238102642
RP11_CENY	196200	196300	5.14741905644954
RP11_CENY	196300	196400	4.72208208048846
RP11_CENY	196400	196500	5.20383024148507
RP11_CENY	196500	196600	5.41944874468707
RP11_CENY	196600	196700	5.21744088576
RP11_CENY	196700	196800	5.2111962061812
RP11_CENY	196800	196900	5.21255634599254
RP11_CENY	196900	197000	5.84123149182903
RP11_CENY	197000	197100	5.4710397470742
RP11_CENY	197100	197200	5.42220273457063
RP11_CENY	197200	197300	5.58954446205523
RP11_CENY	197300	197400	5.02436868656846
RP11_CENY	197400	197500	4.6038379753939
RP11_CENY	197500	197600	5.07302039256079
RP11_CENY	197600	197700	5.92042288619988
RP11_CENY	197700	197800	4.57163444408266
RP11_CENY	197800	197900	5.89685186944815
RP11_CENY	197900	198000	5.66267459276605
RP11_CENY	198000	198100	4.8232096326754
RP11_CENY	198100	198200	4.99480477564692
RP11_CENY	198200	198300	5.23903571404101
RP11_CENY	198300	198400	5.6096649227967
RP11_CENY	198400	198500	5.42824579708692
RP11_CENY	198500	198600	5.08599895156816
RP11_CENY	198600	198700	4.96114940331529
RP11_CENY	198700	198800	5.62816706004913
RP11_CENY	198800	198900	5.39728960145219
RP11_CENY	198900	199000	4.91164479396845
RP11_CENY	199000	199100	5.52733085576402
RP11_CENY	199100	199200	4.83844518674542
RP11_CENY	199200	199300	4.51485888793838
RP11_CENY	199300	199400	5.51493364805579
RP11_CENY	199400	199500	4.06650486779384
RP11_CENY	199500	199600	4.39016900309525
RP11_CENY	199600	199700	5.70362708832005
RP11_CENY	199700	199800	4.81927048678337
RP11_CENY	199800	199900	5.54463315337497
RP11_CENY	199900	200000	5.67949487686857
RP11_CENY	200000	200100	4.88475654820458
RP11_CENY	200100	200200	5.24969021549869
RP11_CENY	200200	200300	5.15486846418887
RP11_CENY	200300	200400	5.09829358293674
RP11_CENY	200400	200500	5.07078541501305
RP11_CENY	200500	200600	5.52450335503912
RP11_CENY	200600	200700	5.14216535704963
RP11_CENY	200700	200800	5.0204285638527
RP11_CENY	200800	200900	5.68518104125593
RP11_CENY	200900	201000	5.19341875404039
RP11_CENY	201000	201100	5.32784219355626
RP11_CENY	201100	201200	4.9873158204097
RP11_CENY	201200	201300	5.61852155811796
RP11_CENY	201300	201400	5.6472006050132
RP11_CENY	201400	201500	4.23534056526465
RP11_CENY	201500	201600	5.35418004769029
RP11_CENY	201600	201700	4.94590595079919
RP11_CENY	201700	201800	5.29626273506212
RP11_CENY	201800	201900	5.34639293741217
RP11_CENY	201900	202000	4.72011934752505
RP11_CENY	202000	202100	5.11336033876444
RP11_CENY	202100	202200	4.65218376999001
RP11_CENY	202200	202300	5.3238249299077
RP11_CENY	202300	202400	5.25409308829131
RP11_CENY	202400	202500	5.27692544847579
RP11_CENY	202500	202600	5.50072259878001
RP11_CENY	202600	202700	5.24481664889163
RP11_CENY	202700	202800	5.64789858823427
RP11_CENY	202800	202900	5.49280654964056
RP11_CENY	202900	203000	5.21002490012592
RP11_CENY	203000	203100	6.38962557347284
RP11_CENY	203100	203200	4.13854801417524
RP11_CENY	203200	203300	4.96044058016348
RP11_CENY	203300	203400	5.62396844865989
RP11_CENY	203400	203500	5.29007784785154
RP11_CENY	203500	203600	5.47468402821004
RP11_CENY	203600	203700	5.70683641294952
RP11_CENY	203700	203800	4.35949048409128
RP11_CENY	203800	203900	4.83194342993115
RP11_CENY	203900	204000	5.03543999257162
RP11_CENY	204000	204100	5.21163414164101
RP11_CENY	204100	204200	5.21027443582725
RP11_CENY	204200	204300	5.42387754364472
RP11_CENY	204300	204400	5.31293328099646
RP11_CENY	204400	204500	5.40904409102824
RP11_CENY	204500	204600	5.22529086717196
RP11_CENY	204600	204700	5.34220063289116
RP11_CENY	204700	204800	5.11196831526353
RP11_CENY	204800	204900	5.30984415415902
RP11_CENY	204900	205000	4.86224500527249
RP11_CENY	205000	205100	4.69061855977744
RP11_CENY	205100	205200	5.28139411600879
RP11_CENY	205200	205300	3.69890363664888
RP11_CENY	205300	205400	5.27749128369017
RP11_CENY	205400	205500	5.42199262057586
RP11_CENY	205500	205600	4.86388222033191
RP11_CENY	205600	205700	5.45299272993808
RP11_CENY	205700	205800	5.56312966647107
RP11_CENY	205800	205900	4.81198451512981
RP11_CENY	205900	206000	5.42131223126957
RP11_CENY	206000	206100	4.84979318289022
RP11_CENY	206100	206200	5.27071849248995
RP11_CENY	206200	206300	5.27144899996605
RP11_CENY	206300	206400	5.19811302087643
RP11_CENY	206400	206500	5.02841447052284
RP11_CENY	206500	206600	5.09804384833274
RP11_CENY	206600	206700	5.71092467424662
RP11_CENY	206700	206800	5.27304517705594
RP11_CENY	206800	206900	5.16437231498189
RP11_CENY	206900	207000	5.19063218455426
RP11_CENY	207000	207100	5.60740322861197
RP11_CENY	207100	207200	5.44474940104975
RP11_CENY	207200	207300	5.08590231424395
RP11_CENY	207300	207400	5.22935553467329
RP11_CENY	207400	207500	5.03063087423278
RP11_CENY	207500	207600	5.26299515456064
RP11_CENY	207600	207700	5.14386660226634
RP11_CENY	207700	207800	4.70794127114605
RP11_CENY	207800	207900	4.94003851786484
RP11_CENY	207900	208000	4.84169713092832
RP11_CENY	208000	208100	5.54804155857829
RP11_CENY	208100	208200	5.19555077540463
RP11_CENY	208200	208300	4.93915269421811
RP11_CENY	208300	208400	5.66404811779408
RP11_CENY	208400	208500	5.47527371071217
RP11_CENY	208500	208600	5.45787519057394
RP11_CENY	208600	208700	5.47797145460253
RP11_CENY	208700	208800	5.12617246337545
RP11_CENY	208800	208900	6.01731898122503
RP11_CENY	208900	209000	4.08061730737181
RP11_CENY	209000	209100	4.95844867006938
RP11_CENY	209100	209200	5.72643809879186
RP11_CENY	209200	209300	4.88294625217228
RP11_CENY	209300	209400	5.69595607078561
RP11_CENY	209400	209500	5.2890726925652
RP11_CENY	209500	209600	4.12512810127375
RP11_CENY	209600	209700	5.00060838660784
RP11_CENY	209700	209800	5.05764431555197
RP11_CENY	209800	209900	5.32894888884905
RP11_CENY	209900	210000	5.10733476548951
RP11_CENY	210000	210100	5.54905546853205
RP11_CENY	210100	210200	4.69282791811664
RP11_CENY	210200	210300	5.59485912766435
RP11_CENY	210300	210400	5.47160778719755
RP11_CENY	210400	210500	4.95766509916314
RP11_CENY	210500	210600	5.3631787751775
RP11_CENY	210600	210700	5.07219357139548
RP11_CENY	210700	210800	4.89791851106296
RP11_CENY	210800	210900	4.87710522203364
RP11_CENY	210900	211000	5.00916690504766
RP11_CENY	211000	211100	3.87561426940032
RP11_CENY	211100	211200	5.67709153666354
RP11_CENY	211200	211300	5.00387089789521
RP11_CENY	211300	211400	5.66640843908778
RP11_CENY	211400	211500	5.29413813054289
RP11_CENY	211500	211600	5.21500848480377
RP11_CENY	211600	211700	5.00007978234855
RP11_CENY	211700	211800	5.33111816114793
RP11_CENY	211800	211900	4.97820939875286
RP11_CENY	211900	212000	5.03504676902737
RP11_CENY	212000	212100	5.20799386824558
RP11_CENY	212100	212200	4.89530137374712
RP11_CENY	212200	212300	5.12574886721613
RP11_CENY	212300	212400	5.33702917861405
RP11_CENY	212400	212500	5.44640083697128
RP11_CENY	212500	212600	5.43180120859555
RP11_CENY	212600	212700	4.95885266705941
RP11_CENY	212700	212800	5.33708376919041
RP11_CENY	212800	212900	5.70749740590234
RP11_CENY	212900	213000	5.37681059859528
RP11_CENY	213000	213100	5.29398559169799
RP11_CENY	213100	213200	5.03947479898616
RP11_CENY	213200	213300	5.28876449847743
RP11_CENY	213300	213400	5.20739835235084
RP11_CENY	213400	213500	4.90266385603441
RP11_CENY	213500	213600	4.98577053576529
RP11_CENY	213600	213700	4.85341608098737
RP11_CENY	213700	213800	5.04535334260366
RP11_CENY	213800	213900	5.12299113878826
RP11_CENY	213900	214000	5.21867992781669
RP11_CENY	214000	214100	5.00482796204756
RP11_CENY	214100	214200	5.57845834936434
RP11_CENY	214200	214300	5.78479836489859
RP11_CENY	214300	214400	5.31376260081666
RP11_CENY	214400	214500	5.35533876404249
RP11_CENY	214500	214600	5.19100503133049
RP11_CENY	214600	214700	5.74431293962971
RP11_CENY	214700	214800	4.21271326862586
RP11_CENY	214800	214900	4.92162608413311
RP11_CENY	214900	215000	5.6988405117988
RP11_CENY	215000	215100	5.00064322706232
RP11_CENY	215100	215200	5.67576923848635
RP11_CENY	215200	215300	5.96183637863333
RP11_CENY	215300	215400	5.14896807457547
RP11_CENY	215400	215500	5.02543313674002
RP11_CENY	215500	215600	5.27191719881275
RP11_CENY	215600	215700	5.47194946983705
RP11_CENY	215700	215800	5.36890541892557
RP11_CENY	215800	215900	5.26598715576809
RP11_CENY	215900	216000	4.88280196445481
RP11_CENY	216000	216100	5.53420161981253
RP11_CENY	216100	216200	5.33433034726472
RP11_CENY	216200	216300	4.9819627964278
RP11_CENY	216300	216400	5.63072587264515
RP11_CENY	216400	216500	4.81841712907145
RP11_CENY	216500	216600	4.64572561220399
RP11_CENY	216600	216700	5.44567139696107
RP11_CENY	216700	216800	4.56179464947625
RP11_CENY	216800	216900	3.73567900732137
RP11_CENY	216900	217000	5.74647239676629
RP11_CENY	217000	217100	4.86391245968022
RP11_CENY	217100	217200	5.5309453432785
RP11_CENY	217200	217300	5.51961102938674
RP11_CENY	217300	217400	4.92716705582251
RP11_CENY	217400	217500	5.32420066631924
RP11_CENY	217500	217600	5.2237810296428
RP11_CENY	217600	217700	5.03191931989471
RP11_CENY	217700	217800	4.69080242375188
RP11_CENY	217800	217900	5.49177555182512
RP11_CENY	217900	218000	5.11279455388882
RP11_CENY	218000	218100	4.89212354483751
RP11_CENY	218100	218200	5.65481589737713
RP11_CENY	218200	218300	5.308312185756
RP11_CENY	218300	218400	5.32415964558135
RP11_CENY	218400	218500	5.014595451826
RP11_CENY	218500	218600	5.45572080786171
RP11_CENY	218600	218700	5.84350236533733
RP11_CENY	218700	218800	4.99948628047095
RP11_CENY	218800	218900	5.32852397438086
RP11_CENY	218900	219000	5.11266841683363
RP11_CENY	219000	219100	5.2973961910142
RP11_CENY	219100	219200	5.39519087078259
RP11_CENY	219200	219300	4.63027795717897
RP11_CENY	219300	219400	5.55741222480596
RP11_CENY	219400	219500	4.61903347783108
RP11_CENY	219500	219600	5.35063664889363
RP11_CENY	219600	219700	5.20864009161316
RP11_CENY	219700	219800	5.25182160506739
RP11_CENY	219800	219900	5.33536614316381
RP11_CENY	219900	220000	5.08883010177073
RP11_CENY	220000	220100	5.8668868172433
RP11_CENY	220100	220200	5.48000042483519
RP11_CENY	220200	220300	5.40597612076013
RP11_CENY	220300	220400	5.72422210476672
RP11_CENY	220400	220500	4.82896407742397
RP11_CENY	220500	220600	4.64158563679546
RP11_CENY	220600	220700	5.21832380185271
RP11_CENY	220700	220800	5.61939378323559
RP11_CENY	220800	220900	4.74415363878928
RP11_CENY	220900	221000	5.87982364383442
RP11_CENY	221000	221100	5.67432710432711
RP11_CENY	221100	221200	4.78836465431267
RP11_CENY	221200	221300	5.04940234840833
RP11_CENY	221300	221400	5.11999611954409
RP11_CENY	221400	221500	5.75572846962159
RP11_CENY	221500	221600	5.44302348086069
RP11_CENY	221600	221700	5.00123160561848
RP11_CENY	221700	221800	5.05826579018498
RP11_CENY	221800	221900	4.95058643241771
RP11_CENY	221900	222000	5.35685444857623
RP11_CENY	222000	222100	4.93795038782255
RP11_CENY	222100	222200	5.49625293563464
RP11_CENY	222200	222300	4.77765844579098
RP11_CENY	222300	222400	4.56798826498279
RP11_CENY	222400	222500	5.82916701556193
RP11_CENY	222500	222600	4.91875530232795
RP11_CENY	222600	222700	5.30280178348848
RP11_CENY	222700	222800	5.67276893527549
RP11_CENY	222800	222900	4.82423827472671
RP11_CENY	222900	223000	5.56487551518626
RP11_CENY	223000	223100	5.61363042125253
RP11_CENY	223100	223200	4.85925548306054
RP11_CENY	223200	223300	5.26955062263343
RP11_CENY	223300	223400	4.96155300256078
RP11_CENY	223400	223500	5.49290830775012
RP11_CENY	223500	223600	4.87909582833259
RP11_CENY	223600	223700	5.17592836195012
RP11_CENY	223700	223800	4.9491721878655
RP11_CENY	223800	223900	5.20088108005677
RP11_CENY	223900	224000	5.04878999739096
RP11_CENY	224000	224100	5.13157311671593
RP11_CENY	224100	224200	5.62726614367493
RP11_CENY	224200	224300	5.3381204347156
RP11_CENY	224300	224400	5.03452479024413
RP11_CENY	224400	224500	5.25737996694932
RP11_CENY	224500	224600	5.56290633466477
RP11_CENY	224600	224700	5.57511546330724
RP11_CENY	224700	224800	4.96496736874408
RP11_CENY	224800	224900	5.19357641741952
RP11_CENY	224900	225000	5.09054573134196
RP11_CENY	225000	225100	5.20204768251323
RP11_CENY	225100	225200	5.12503769222199
RP11_CENY	225200	225300	4.80700901213466
RP11_CENY	225300	225400	4.95931544939631
RP11_CENY	225400	225500	4.99460663437901
RP11_CENY	225500	225600	5.4047609850083
RP11_CENY	225600	225700	5.19555077540463
RP11_CENY	225700	225800	4.93903184150924
RP11_CENY	225800	225900	5.65990947619581
RP11_CENY	225900	226000	5.59631862862699
RP11_CENY	226000	226100	5.37600009466202
RP11_CENY	226100	226200	5.40092507560902
RP11_CENY	226200	226300	5.09736133093069
RP11_CENY	226300	226400	5.94791657215825
RP11_CENY	226400	226500	5.04392715267066
RP11_CENY	226500	226600	4.92283889960234
RP11_CENY	226600	226700	5.75884638353233
RP11_CENY	226700	226800	4.52762553460898
RP11_CENY	226800	226900	5.6618680891509
RP11_CENY	226900	227000	5.37798931322374
RP11_CENY	227000	227100	5.33947833627554
RP11_CENY	227100	227200	5.16103834367048
RP11_CENY	227200	227300	4.99731095178194
RP11_CENY	227300	227400	5.39098173772112
RP11_CENY	227400	227500	5.24241398187373
RP11_CENY	227500	227600	5.5012257629268
RP11_CENY	227600	227700	4.63286765144102
RP11_CENY	227700	227800	5.63471679623442
RP11_CENY	227800	227900	5.46740609509137
RP11_CENY	227900	228000	4.88072840669675
RP11_CENY	228000	228100	5.47581929828327
RP11_CENY	228100	228200	5.01221278708552
RP11_CENY	228200	228300	4.81980307533771
RP11_CENY	228300	228400	5.04447496934425
RP11_CENY	228400	228500	4.85231728753722
RP11_CENY	228500	228600	5.30311633589579
RP11_CENY	228600	228700	5.79963456515565
RP11_CENY	228700	228800	4.93844143249205
RP11_CENY	228800	228900	5.56221284312499
RP11_CENY	228900	229000	5.2680172297721
RP11_CENY	229000	229100	5.01886478574351
RP11_CENY	229100	229200	5.2391074226546
RP11_CENY	229200	229300	4.99916685661126
RP11_CENY	229300	229400	5.30708730482492
RP11_CENY	229400	229500	5.16859739624738
RP11_CENY	229500	229600	5.24834335764636
RP11_CENY	229600	229700	4.6256885906217
RP11_CENY	229700	229800	5.52066719447133
RP11_CENY	229800	229900	5.10682183736884
RP11_CENY	229900	230000	4.97755562002431
RP11_CENY	230000	230100	5.66544940729082
RP11_CENY	230100	230200	5.20903381720331
RP11_CENY	230200	230300	5.33137065851659
RP11_CENY	230300	230400	5.00083482233843
RP11_CENY	230400	230500	5.47452729487087
RP11_CENY	230500	230600	5.70972335840748
RP11_CENY	230600	230700	5.04886567431761
RP11_CENY	230700	230800	5.31209164622417
RP11_CENY	230800	230900	4.86857777113147
RP11_CENY	230900	231000	5.31014424436692
RP11_CENY	231000	231100	5.42130565145959
RP11_CENY	231100	231200	4.5350542291282
RP11_CENY	231200	231300	5.5189302678361
RP11_CENY	231300	231400	4.53697708382716
RP11_CENY	231400	231500	5.47127251801891
RP11_CENY	231500	231600	5.1404838337255
RP11_CENY	231600	231700	5.17836279489094
RP11_CENY	231700	231800	3.87253447176213
RP11_CENY	231800	231900	5.10865463806388
RP11_CENY	231900	232000	5.75311362317211
RP11_CENY	232000	232100	5.60769943062313
RP11_CENY	232100	232200	5.27702228613673
RP11_CENY	232200	232300	5.69005210888933
RP11_CENY	232300	232400	4.99233312951008
RP11_CENY	232400	232500	5.15748653146214
RP11_CENY	232500	232600	5.48384561655684
RP11_CENY	232600	232700	5.21704575995002
RP11_CENY	232700	232800	5.22648502440612
RP11_CENY	232800	232900	5.57012553500686
RP11_CENY	232900	233000	5.75728068671647
RP11_CENY	233000	233100	4.84964396493032
RP11_CENY	233100	233200	5.05138550450987
RP11_CENY	233200	233300	5.13639923132671
RP11_CENY	233300	233400	5.53512108624472
RP11_CENY	233400	233500	5.43648222193627
RP11_CENY	233500	233600	4.88337090481707
RP11_CENY	233600	233700	5.280493695274
RP11_CENY	233700	233800	4.96332572403752
RP11_CENY	233800	233900	5.36911513372564
RP11_CENY	233900	234000	5.05834407141638
RP11_CENY	234000	234100	5.38228840549117
RP11_CENY	234100	234200	4.80543082338226
RP11_CENY	234200	234300	4.66843824494882
RP11_CENY	234300	234400	5.38043749361368
RP11_CENY	234400	234500	3.73529045254836
RP11_CENY	234500	234600	5.16484019932315
RP11_CENY	234600	234700	5.54928722423156
RP11_CENY	234700	234800	4.9307062286955
RP11_CENY	234800	234900	5.48397815292201
RP11_CENY	234900	235000	5.53296302292482
RP11_CENY	235000	235100	4.8561892156984
RP11_CENY	235100	235200	5.34885440394296
RP11_CENY	235200	235300	5.09720007903053
RP11_CENY	235300	235400	5.23719048030446
RP11_CENY	235400	235500	4.80838351443229
RP11_CENY	235500	235600	5.18310250049685
RP11_CENY	235600	235700	5.10407235464877
RP11_CENY	235700	235800	5.02774601788505
RP11_CENY	235800	235900	5.73948562133045
RP11_CENY	235900	236000	5.23875376176128
RP11_CENY	236000	236100	5.21882484056039
RP11_CENY	236100	236200	5.11624630745027
RP11_CENY	236200	236300	5.68402997909544
RP11_CENY	236300	236400	5.64719793013313
RP11_CENY	236400	236500	4.72983651597949
RP11_CENY	236500	236600	5.31468043664728
RP11_CENY	236600	236700	4.77587804507326
RP11_CENY	236700	236800	5.29825761235795
RP11_CENY	236800	236900	5.20846602824916
RP11_CENY	236900	237000	4.64885004219746
RP11_CENY	237000	237100	5.06970686330862
RP11_CENY	237100	237200	4.77620190857859
RP11_CENY	237200	237300	5.55453813852891
RP11_CENY	237300	237400	5.11227676554136
RP11_CENY	237400	237500	5.02938069429928
RP11_CENY	237500	237600	4.11426197842129
RP11_CENY	237600	237700	5.39295309895755
RP11_CENY	237700	237800	5.50378487853161
RP11_CENY	237800	237900	5.49505469762008
RP11_CENY	237900	238000	4.97418847826824
RP11_CENY	238000	238100	6.09601588356191
RP11_CENY	238100	238200	4.91861577535691
RP11_CENY	238200	238300	4.9781817586513
RP11_CENY	238300	238400	5.74550411286561
RP11_CENY	238400	238500	4.94525200832922
RP11_CENY	238500	238600	5.74140948124804
RP11_CENY	238600	238700	5.20003175397482
RP11_CENY	238700	238800	5.82890866154192
RP11_CENY	238800	238900	4.84500182737777
RP11_CENY	238900	239000	5.10871491922325
RP11_CENY	239000	239100	5.25064394606851
RP11_CENY	239100	239200	4.98238217723711
RP11_CENY	239200	239300	5.49704225714993
RP11_CENY	239300	239400	4.90564888618883
RP11_CENY	239400	239500	5.49745235446804
RP11_CENY	239500	239600	5.04905074406576
RP11_CENY	239600	239700	5.12601464938083
RP11_CENY	239700	239800	5.24067508426317
RP11_CENY	239800	239900	5.17028255295349
RP11_CENY	239900	240000	4.90274014462703
RP11_CENY	240000	240100	4.72434098465284
RP11_CENY	240100	240200	5.20811339290132
RP11_CENY	240200	240300	5.20453655275772
RP11_CENY	240300	240400	5.40795115146627
RP11_CENY	240400	240500	5.21350059420592
RP11_CENY	240500	240600	5.27221833171913
RP11_CENY	240600	240700	5.39922750449777
RP11_CENY	240700	240800	5.44148666618537
RP11_CENY	240800	240900	4.75815137173634
RP11_CENY	240900	241000	5.45049672555452
RP11_CENY	241000	241100	4.95050660195516
RP11_CENY	241100	241200	5.12717930207961
RP11_CENY	241200	241300	4.97872172280928
RP11_CENY	241300	241400	5.22065963589518
RP11_CENY	241400	241500	5.02794908524044
RP11_CENY	241500	241600	5.19336238642422
RP11_CENY	241600	241700	5.58456316759419
RP11_CENY	241700	241800	5.36720080984839
RP11_CENY	241800	241900	4.98255197048488
RP11_CENY	241900	242000	5.30465204103073
RP11_CENY	242000	242100	5.6101674412082
RP11_CENY	242100	242200	5.70101172192602
RP11_CENY	242200	242300	5.56477095723714
RP11_CENY	242300	242400	5.13229605367882
RP11_CENY	242400	242500	5.18439062829945
RP11_CENY	242500	242600	5.14638643200544
RP11_CENY	242600	242700	5.07723535234891
RP11_CENY	242700	242800	4.91961869962621
RP11_CENY	242800	242900	4.90660525517407
RP11_CENY	242900	243000	5.05266234823621
RP11_CENY	243000	243100	5.4047609850083
RP11_CENY	243100	243200	5.19555077540463
RP11_CENY	243200	243300	4.97579239174623
RP11_CENY	243300	243400	5.62829328342737
RP11_CENY	243400	243500	5.71661792594577
RP11_CENY	243500	243600	5.29728073413938
RP11_CENY	243600	243700	5.40197932866458
RP11_CENY	243700	243800	5.23705806402355
RP11_CENY	243800	243900	5.87445227889202
RP11_CENY	243900	244000	5.01557052663641
RP11_CENY	244000	244100	4.90504730581559
RP11_CENY	244100	244200	5.80853604939928
RP11_CENY	244200	244300	4.52762553460898
RP11_CENY	244300	244400	5.6587562385758
RP11_CENY	244400	244500	5.41253967602874
RP11_CENY	244500	244600	5.20689968184182
RP11_CENY	244600	244700	5.29030719181739
RP11_CENY	244700	244800	4.90739639665025
RP11_CENY	244800	244900	5.4609991013684
RP11_CENY	244900	245000	5.39920788112123
RP11_CENY	245000	245100	5.31239362211895
RP11_CENY	245100	245200	4.71391132997907
RP11_CENY	245200	245300	5.6302740609223
RP11_CENY	245300	245400	5.36916899776119
RP11_CENY	245400	245500	4.91384804269675
RP11_CENY	245500	245600	5.59238957812886
RP11_CENY	245600	245700	4.89163670871996
RP11_CENY	245700	245800	4.76259356757252
RP11_CENY	245800	245900	5.25088517461751
RP11_CENY	245900	246000	4.69295080067848
RP11_CENY	246000	246100	5.34474733107956
RP11_CENY	246100	246200	5.72772262145428
RP11_CENY	246200	246300	4.96404464492221
RP11_CENY	246300	246400	5.65194087761185
RP11_CENY	246400	246500	5.35577198411868
RP11_CENY	246500	246600	4.93202297060279
RP11_CENY	246600	246700	5.36658503190766
RP11_CENY	246700	246800	5.28369475565338
RP11_CENY	246800	246900	4.9394051177527
RP11_CENY	246900	247000	4.804505291754
RP11_CENY	247000	247100	5.34763203556209
RP11_CENY	247100	247200	4.62436335831037
RP11_CENY	247200	247300	4.95094178891844
RP11_CENY	247300	247400	5.5494910414686
RP11_CENY	247400	247500	5.37971954584883
RP11_CENY	247500	247600	5.34197447288474
RP11_CENY	247600	247700	4.96607263909768
RP11_CENY	247700	247800	5.47253665932495
RP11_CENY	247800	247900	5.67702249667443
RP11_CENY	247900	248000	5.1617333170311
RP11_CENY	248000	248100	5.44962338410238
RP11_CENY	248100	248200	4.91953854594881
RP11_CENY	248200	248300	5.14283049437909
RP11_CENY	248300	248400	5.44314781374416
RP11_CENY	248400	248500	4.66775927998294
RP11_CENY	248500	248600	5.44210180677237
RP11_CENY	248600	248700	4.72893365256653
RP11_CENY	248700	248800	5.15723911649954
RP11_CENY	248800	248900	5.22690492755482
RP11_CENY	248900	249000	5.22639519242472
RP11_CENY	249000	249100	5.16856670170388
RP11_CENY	249100	249200	5.2870151339772
RP11_CENY	249200	249300	5.8018353729897
RP11_CENY	249300	249400	5.40374335778178
RP11_CENY	249400	249500	5.39014627037636
RP11_CENY	249500	249600	5.27030609420524
RP11_CENY	249600	249700	5.38667189801474
RP11_CENY	249700	249800	4.44891264721324
RP11_CENY	249800	249900	4.9390341867375
RP11_CENY	249900	250000	5.93928978256211
RP11_CENY	250000	250100	4.71036602999552
RP11_CENY	250100	250200	5.83254911847469
RP11_CENY	250200	250300	5.59258617126187
RP11_CENY	250300	250400	4.94631554885193
RP11_CENY	250400	250500	4.89729875794245
RP11_CENY	250500	250600	5.28668875406353
RP11_CENY	250600	250700	5.44309689390064
RP11_CENY	250700	250800	5.39101601622019
RP11_CENY	250800	250900	5.2199178647865
RP11_CENY	250900	251000	4.93743926601137
RP11_CENY	251000	251100	5.53083292914023
RP11_CENY	251100	251200	5.34035717327512
RP11_CENY	251200	251300	4.97496681355441
RP11_CENY	251300	251400	5.58755690691974
RP11_CENY	251400	251500	4.82676650109839
RP11_CENY	251500	251600	4.5085065797548
RP11_CENY	251600	251700	5.50670433190647
RP11_CENY	251700	251800	4.75424513466379
RP11_CENY	251800	251900	5.31280580195056
RP11_CENY	251900	252000	5.78021767483371
RP11_CENY	252000	252100	4.77256215320482
RP11_CENY	252100	252200	5.53220910906517
RP11_CENY	252200	252300	5.5545403316186
RP11_CENY	252300	252400	4.93920922946242
RP11_CENY	252400	252500	5.30216138623872
RP11_CENY	252500	252600	5.17891900339348
RP11_CENY	252600	252700	5.09479728995804
RP11_CENY	252700	252800	4.63271601929792
RP11_CENY	252800	252900	5.5211685342511
RP11_CENY	252900	253000	5.05134607575794
RP11_CENY	253000	253100	4.97755562002431
RP11_CENY	253100	253200	5.66544940729082
RP11_CENY	253200	253300	5.20903381720331
RP11_CENY	253300	253400	5.33137065851659
RP11_CENY	253400	253500	5.05503974868482
RP11_CENY	253500	253600	5.46963101587936
RP11_CENY	253600	253700	5.72622028129102
RP11_CENY	253700	253800	4.98468117174563
RP11_CENY	253800	253900	5.29085435490228
RP11_CENY	253900	254000	4.88838012004743
RP11_CENY	254000	254100	5.30677085599561
RP11_CENY	254100	254200	5.397900008049
RP11_CENY	254200	254300	4.56764419006983
RP11_CENY	254300	254400	5.50328664091064
RP11_CENY	254400	254500	4.54699098445108
RP11_CENY	254500	254600	5.46533782348515
RP11_CENY	254600	254700	5.19190573822864
RP11_CENY	254700	254800	5.33925448924441
RP11_CENY	254800	254900	5.45611785673266
RP11_CENY	254900	255000	5.1011943155048
RP11_CENY	255000	255100	5.76675916691695
RP11_CENY	255100	255200	5.53181939674551
RP11_CENY	255200	255300	5.29804598440175
RP11_CENY	255300	255400	6.07037033109644
RP11_CENY	255400	255500	5.13374013456141
RP11_CENY	255500	255600	5.11392618125461
RP11_CENY	255600	255700	5.46406390644411
RP11_CENY	255700	255800	5.60304425977687
RP11_CENY	255800	255900	5.21537562191968
RP11_CENY	255900	256000	5.64519067569675
RP11_CENY	256000	256100	5.72252528843545
RP11_CENY	256100	256200	4.84312697440405
RP11_CENY	256200	256300	5.053520487513
RP11_CENY	256300	256400	5.12227308622971
RP11_CENY	256400	256500	5.61880904627005
RP11_CENY	256500	256600	5.42714915226535
RP11_CENY	256600	256700	5.17000896272144
RP11_CENY	256700	256800	5.32538045182907
RP11_CENY	256800	256900	4.9590402837701
RP11_CENY	256900	257000	5.38159431585525
RP11_CENY	257000	257100	5.04056020948331
RP11_CENY	257100	257200	5.39390574928434
RP11_CENY	257200	257300	4.79681558273076
RP11_CENY	257300	257400	4.66877928674988
RP11_CENY	257400	257500	5.39499748242806
RP11_CENY	257500	257600	4.98865827060932
RP11_CENY	257600	257700	5.26071766924624
RP11_CENY	257700	257800	5.58525851843318
RP11_CENY	257800	257900	4.59029957730431
RP11_CENY	257900	258000	5.49706292630964
RP11_CENY	258000	258100	5.40125161932255
RP11_CENY	258100	258200	4.8561892156984
RP11_CENY	258200	258300	5.34885440394296
RP11_CENY	258300	258400	4.8827808157269
RP11_CENY	258400	258500	5.34543599015011
RP11_CENY	258500	258600	4.80838351443229
RP11_CENY	258600	258700	5.18310250049685
RP11_CENY	258700	258800	5.10407235464877
RP11_CENY	258800	258900	5.02774601788505
RP11_CENY	258900	259000	5.73948562133045
RP11_CENY	259000	259100	5.23875376176128
RP11_CENY	259100	259200	5.21882484056039
RP11_CENY	259200	259300	5.11624630745027
RP11_CENY	259300	259400	5.66385679109583
RP11_CENY	259400	259500	5.64330034722361
RP11_CENY	259500	259600	4.72983651597949
RP11_CENY	259600	259700	5.31468043664728
RP11_CENY	259700	259800	4.92669850401796
RP11_CENY	259800	259900	5.30060600826872
RP11_CENY	259900	260000	5.1968491274175
RP11_CENY	260000	260100	4.6516205372888
RP11_CENY	260100	260200	5.05933400270463
RP11_CENY	260200	260300	4.78607045553452
RP11_CENY	260300	260400	5.55364657466381
RP11_CENY	260400	260500	4.81703936905887
RP11_CENY	260500	260600	4.96787148051039
RP11_CENY	260600	260700	5.64447135348129
RP11_CENY	260700	260800	5.38873971389099
RP11_CENY	260800	260900	5.20466450686184
RP11_CENY	260900	261000	5.50023178370516
RP11_CENY	261000	261100	4.99528401043958
RP11_CENY	261100	261200	6.09706676086352
RP11_CENY	261200	261300	3.9616944135326
RP11_CENY	261300	261400	5.02874883585136
RP11_CENY	261400	261500	5.71553064622319
RP11_CENY	261500	261600	5.07860222961285
RP11_CENY	261600	261700	5.73195534240868
RP11_CENY	261700	261800	5.24181344200922
RP11_CENY	261800	261900	5.86928821129384
RP11_CENY	261900	262000	4.81782894685208
RP11_CENY	262000	262100	5.09651605082613
RP11_CENY	262100	262200	5.23883968260811
RP11_CENY	262200	262300	5.0039159880241
RP11_CENY	262300	262400	5.4304549313512
RP11_CENY	262400	262500	4.97390383983919
RP11_CENY	262500	262600	5.32156729023107
RP11_CENY	262600	262700	5.33348455639302
RP11_CENY	262700	262800	5.17558067838949
RP11_CENY	262800	262900	5.23534666533031
RP11_CENY	262900	263000	5.17045536372962
RP11_CENY	263000	263100	4.89672052544755
RP11_CENY	263100	263200	4.68540582445579
RP11_CENY	263200	263300	5.24115332655493
RP11_CENY	263300	263400	5.20702643344906
RP11_CENY	263400	263500	5.35727833568913
RP11_CENY	263500	263600	5.24653741446155
RP11_CENY	263600	263700	5.25952792380459
RP11_CENY	263700	263800	5.4642366844954
RP11_CENY	263800	263900	5.42165087330155
RP11_CENY	263900	264000	4.77475483164242
RP11_CENY	264000	264100	5.45811259263241
RP11_CENY	264100	264200	4.93886227017719
RP11_CENY	264200	264300	5.13986261615147
RP11_CENY	264300	264400	4.97434726746711
RP11_CENY	264400	264500	5.233560281162
RP11_CENY	264500	264600	5.01465592642306
RP11_CENY	264600	264700	5.16776333077168
RP11_CENY	264700	264800	5.59451676393716
RP11_CENY	264800	264900	5.36041035729584
RP11_CENY	264900	265000	5.01353545596759
RP11_CENY	265000	265100	5.28767763564911
RP11_CENY	265100	265200	5.64397277602453
RP11_CENY	265200	265300	5.53367673444122
RP11_CENY	265300	265400	5.01729017706927
RP11_CENY	265400	265500	5.1426569035189
RP11_CENY	265500	265600	4.89209526856727
RP11_CENY	265600	265700	5.17416110250204
RP11_CENY	265700	265800	5.0948564887955
RP11_CENY	265800	265900	4.9178544133592
RP11_CENY	265900	266000	4.91665246918754
RP11_CENY	266000	266100	5.03687328151111
RP11_CENY	266100	266200	5.22049153970993
RP11_CENY	266200	266300	5.21071481436861
RP11_CENY	266300	266400	4.95185456286899
RP11_CENY	266400	266500	5.67049053818787
RP11_CENY	266500	266600	5.4836826551494
RP11_CENY	266600	266700	5.24950113112168
RP11_CENY	266700	266800	5.40092507560902
RP11_CENY	266800	266900	5.18164610128891
RP11_CENY	266900	267000	5.93715348906415
RP11_CENY	267000	267100	4.08611888553218
RP11_CENY	267100	267200	4.92283889960234
RP11_CENY	267200	267300	5.75884638353233
RP11_CENY	267300	267400	4.52762553460898
RP11_CENY	267400	267500	5.6618680891509
RP11_CENY	267500	267600	5.37798931322374
RP11_CENY	267600	267700	5.33947833627554
RP11_CENY	267700	267800	5.16103834367048
RP11_CENY	267800	267900	5.0564847438841
RP11_CENY	267900	268000	5.47170685563597
RP11_CENY	268000	268100	5.26537915692486
RP11_CENY	268100	268200	5.47606987908239
RP11_CENY	268200	268300	4.64222451135734
RP11_CENY	268300	268400	5.63521831370971
RP11_CENY	268400	268500	5.46561529768566
RP11_CENY	268500	268600	4.88790298439735
RP11_CENY	268600	268700	5.48707114596066
RP11_CENY	268700	268800	4.99475611441287
RP11_CENY	268800	268900	4.80176920026548
RP11_CENY	268900	269000	5.07442058932831
RP11_CENY	269000	269100	4.8302964125073
RP11_CENY	269100	269200	5.3110899085123
RP11_CENY	269200	269300	5.80994416204179
RP11_CENY	269300	269400	4.93962114272455
RP11_CENY	269400	269500	5.54998761229193
RP11_CENY	269500	269600	5.27731475823348
RP11_CENY	269600	269700	5.00123023364297
RP11_CENY	269700	269800	5.26018978388564
RP11_CENY	269800	269900	5.26385782525456
RP11_CENY	269900	270000	4.96591077128498
RP11_CENY	270000	270100	4.92631884637185
RP11_CENY	270100	270200	5.25504541898137
RP11_CENY	270200	270300	4.95028172508035
RP11_CENY	270300	270400	5.05801292290082
RP11_CENY	270400	270500	5.4737857167175
RP11_CENY	270500	270600	5.36253488961256
RP11_CENY	270600	270700	5.43719406689922
RP11_CENY	270700	270800	4.90429482238915
RP11_CENY	270800	270900	5.42236434040004
RP11_CENY	270900	271000	5.69552632674678
RP11_CENY	271000	271100	5.26931399645266
RP11_CENY	271100	271200	5.60572084259133
RP11_CENY	271200	271300	4.88675222130934
RP11_CENY	271300	271400	5.28082395858617
RP11_CENY	271400	271500	5.34518051033343
RP11_CENY	271500	271600	4.73187181702847
RP11_CENY	271600	271700	5.09577880377215
RP11_CENY	271700	271800	4.81861021602318
RP11_CENY	271800	271900	5.07532823751299
RP11_CENY	271900	272000	5.4047609850083
RP11_CENY	272000	272100	4.78690935192187
RP11_CENY	272100	272200	5.09012661032628
RP11_CENY	272200	272300	5.46570389065568
RP11_CENY	272300	272400	5.76772087206236
RP11_CENY	272400	272500	5.40524001249573
RP11_CENY	272500	272600	5.38158834963864
RP11_CENY	272600	272700	5.24932548455705
RP11_CENY	272700	272800	5.5519698594302
RP11_CENY	272800	272900	5.14812525419249
RP11_CENY	272900	273000	4.60939092088781
RP11_CENY	273000	273100	5.92008338680985
RP11_CENY	273100	273200	4.81590959234109
RP11_CENY	273200	273300	5.78083836073346
RP11_CENY	273300	273400	5.56340636736715
RP11_CENY	273400	273500	4.99986165138362
RP11_CENY	273500	273600	4.92890564699598
RP11_CENY	273600	273700	5.25203638274891
RP11_CENY	273700	273800	5.44043532797613
RP11_CENY	273800	273900	5.40893291613417
RP11_CENY	273900	274000	5.20021602666293
RP11_CENY	274000	274100	4.93573108067094
RP11_CENY	274100	274200	5.51696745799671
RP11_CENY	274200	274300	5.34352021125114
RP11_CENY	274300	274400	4.98401616390563
RP11_CENY	274400	274500	5.59802997187812
RP11_CENY	274500	274600	4.83802573292107
RP11_CENY	274600	274700	4.53971347516878
RP11_CENY	274700	274800	5.50680611688577
RP11_CENY	274800	274900	4.70255712364856
RP11_CENY	274900	275000	5.3132325600524
RP11_CENY	275000	275100	5.78443467902616
RP11_CENY	275100	275200	4.78459222565682
RP11_CENY	275200	275300	5.50243801678979
RP11_CENY	275300	275400	5.53104332017295
RP11_CENY	275400	275500	4.94325963418481
RP11_CENY	275500	275600	5.30443124713618
RP11_CENY	275600	275700	5.19863351770274
RP11_CENY	275700	275800	5.07723538886183
RP11_CENY	275800	275900	4.6453345479611
RP11_CENY	275900	276000	5.52253105942173
RP11_CENY	276000	276100	5.10398419418614
RP11_CENY	276100	276200	4.94927817257754
RP11_CENY	276200	276300	5.65893612922227
RP11_CENY	276300	276400	5.2497612776664
RP11_CENY	276400	276500	5.32521610032919
RP11_CENY	276500	276600	5.0491404777806
RP11_CENY	276600	276700	5.46696307707409
RP11_CENY	276700	276800	5.82325472895313
RP11_CENY	276800	276900	4.96045796687557
RP11_CENY	276900	277000	5.29670551180124
RP11_CENY	277000	277100	4.90199502616822
RP11_CENY	277100	277200	5.29400408750934
RP11_CENY	277200	277300	5.38484103645803
RP11_CENY	277300	277400	4.57662649663313
RP11_CENY	277400	277500	5.2885807710179
RP11_CENY	277500	277600	4.5620935604241
RP11_CENY	277600	277700	5.44916447524322
RP11_CENY	277700	277800	5.17234255018524
RP11_CENY	277800	277900	5.30166206101841
RP11_CENY	277900	278000	5.41396730076992
RP11_CENY	278000	278100	5.06180282472004
RP11_CENY	278100	278200	5.79904804919924
RP11_CENY	278200	278300	5.4835573943227
RP11_CENY	278300	278400	5.3960668636275
RP11_CENY	278400	278500	5.74834491863861
RP11_CENY	278500	278600	5.17908465262268
RP11_CENY	278600	278700	5.18613241298528
RP11_CENY	278700	278800	5.24771339698673
RP11_CENY	278800	278900	5.80923182654568
RP11_CENY	278900	279000	4.74415363878928
RP11_CENY	279000	279100	5.87982364383442
RP11_CENY	279100	279200	5.67432710432711
RP11_CENY	279200	279300	4.78836465431267
RP11_CENY	279300	279400	5.04940234840833
RP11_CENY	279400	279500	5.11999611954409
RP11_CENY	279500	279600	5.75572846962159
RP11_CENY	279600	279700	5.44302348086069
RP11_CENY	279700	279800	5.00123160561848
RP11_CENY	279800	279900	5.05826579018498
RP11_CENY	279900	280000	5.62580167290449
RP11_CENY	280000	280100	5.35685444857623
RP11_CENY	280100	280200	4.93795038782255
RP11_CENY	280200	280300	5.42628461511013
RP11_CENY	280300	280400	4.79191697535312
RP11_CENY	280400	280500	4.58054416406705
RP11_CENY	280500	280600	5.51851669689086
RP11_CENY	280600	280700	4.8574346671526
RP11_CENY	280700	280800	5.29576577153033
RP11_CENY	280800	280900	5.66624227457492
RP11_CENY	280900	281000	4.8188972456369
RP11_CENY	281000	281100	5.56906017315521
RP11_CENY	281100	281200	5.58553542136547
RP11_CENY	281200	281300	4.86875432356701
RP11_CENY	281300	281400	5.27466031740954
RP11_CENY	281400	281500	5.02883860043225
RP11_CENY	281500	281600	5.1994521280061
RP11_CENY	281600	281700	5.179766768845
RP11_CENY	281700	281800	5.29453903991608
RP11_CENY	281800	281900	5.14096353564199
RP11_CENY	281900	282000	5.02979054658375
RP11_CENY	282000	282100	5.70610672601796
RP11_CENY	282100	282200	5.19267448067454
RP11_CENY	282200	282300	5.30670298927487
RP11_CENY	282300	282400	4.88208663976821
RP11_CENY	282400	282500	5.69261482978368
RP11_CENY	282500	282600	5.63994728328005
RP11_CENY	282600	282700	4.89857012839968
RP11_CENY	282700	282800	5.36851525940642
RP11_CENY	282800	282900	4.8771558288877
RP11_CENY	282900	283000	5.32668521057203
RP11_CENY	283000	283100	5.23968079242054
RP11_CENY	283100	283200	4.64625657784602
RP11_CENY	283200	283300	5.1602682150352
RP11_CENY	283300	283400	4.73288578528182
RP11_CENY	283400	283500	5.46077316647008
RP11_CENY	283500	283600	5.06129000150867
RP11_CENY	283600	283700	5.04035357539856
RP11_CENY	283700	283800	5.57944001296984
RP11_CENY	283800	283900	4.97842043409402
RP11_CENY	283900	284000	5.60405943946352
RP11_CENY	284000	284100	5.48636524148198
RP11_CENY	284100	284200	5.08624622463841
RP11_CENY	284200	284300	6.01697982759402
RP11_CENY	284300	284400	4.8751754788025
RP11_CENY	284400	284500	4.67247999478464
RP11_CENY	284500	284600	5.70477816070447
RP11_CENY	284600	284700	5.10712142422007
RP11_CENY	284700	284800	5.69331466216249
RP11_CENY	284800	284900	5.31235528286713
RP11_CENY	284900	285000	5.89185004793843
RP11_CENY	285000	285100	4.5592965327482
RP11_CENY	285100	285200	5.03662601264214
RP11_CENY	285200	285300	5.26976657147682
RP11_CENY	285300	285400	5.05471053116431
RP11_CENY	285400	285500	5.57296684591793
RP11_CENY	285500	285600	4.96790323577379
RP11_CENY	285600	285700	4.7981589816813
RP11_CENY	285700	285800	4.94803945600356
RP11_CENY	285800	285900	5.30706054008564
RP11_CENY	285900	286000	5.16622614243047
RP11_CENY	286000	286100	5.31026792811472
RP11_CENY	286100	286200	4.90685209244857
RP11_CENY	286200	286300	4.66427915121607
RP11_CENY	286300	286400	5.27548043657549
RP11_CENY	286400	286500	5.22883533605301
RP11_CENY	286500	286600	4.6774619537442
RP11_CENY	286600	286700	5.23645925934771
RP11_CENY	286700	286800	5.22717861846996
RP11_CENY	286800	286900	5.40515074780519
RP11_CENY	286900	287000	5.44048979619983
RP11_CENY	287000	287100	4.76288186504178
RP11_CENY	287100	287200	5.46258853600567
RP11_CENY	287200	287300	4.93624922496363
RP11_CENY	287300	287400	5.14348918630763
RP11_CENY	287400	287500	4.97570710122583
RP11_CENY	287500	287600	5.2213585084738
RP11_CENY	287600	287700	5.02776040548281
RP11_CENY	287700	287800	5.1552343845177
RP11_CENY	287800	287900	5.58713356507148
RP11_CENY	287900	288000	5.37117804528649
RP11_CENY	288000	288100	5.02050712936331
RP11_CENY	288100	288200	5.28559010102525
RP11_CENY	288200	288300	5.64550038913051
RP11_CENY	288300	288400	5.54425885687297
RP11_CENY	288400	288500	4.62273941534951
RP11_CENY	288500	288600	5.17800950717275
RP11_CENY	288600	288700	5.11768730412655
RP11_CENY	288700	288800	5.1788243556064
RP11_CENY	288800	288900	5.0984991823122
RP11_CENY	288900	289000	4.90139428480984
RP11_CENY	289000	289100	4.45717285912599
RP11_CENY	289100	289200	5.03687328151111
RP11_CENY	289200	289300	5.4047609850083
RP11_CENY	289300	289400	4.78690935192187
RP11_CENY	289400	289500	4.94931608172109
RP11_CENY	289500	289600	5.67695372472661
RP11_CENY	289600	289700	5.61132310428197
RP11_CENY	289700	289800	5.34639972438817
RP11_CENY	289800	289900	5.38593005366735
RP11_CENY	289900	290000	5.1240493210605
RP11_CENY	290000	290100	5.9349098206975
RP11_CENY	290100	290200	4.97854791474578
RP11_CENY	290200	290300	4.3638069326829
RP11_CENY	290300	290400	5.73563326851002
RP11_CENY	290400	290500	4.8557780701601
RP11_CENY	290500	290600	5.67265011198742
RP11_CENY	290600	290700	5.37654834100324
RP11_CENY	290700	290800	5.28565266566213
RP11_CENY	290800	290900	5.21061550398875
RP11_CENY	290900	291000	4.96717634780213
RP11_CENY	291000	291100	5.41917526387616
RP11_CENY	291100	291200	5.300808422338
RP11_CENY	291200	291300	5.43428080722236
RP11_CENY	291300	291400	4.65515648576947
RP11_CENY	291400	291500	5.5044157767153
RP11_CENY	291500	291600	5.21367399838682
RP11_CENY	291600	291700	4.88480774625368
RP11_CENY	291700	291800	5.5123900716957
RP11_CENY	291800	291900	4.974856992592
RP11_CENY	291900	292000	4.79386656008658
RP11_CENY	292000	292100	5.17165467091675
RP11_CENY	292100	292200	4.73641461286836
RP11_CENY	292200	292300	5.34298656016204
RP11_CENY	292300	292400	5.75920728545418
RP11_CENY	292400	292500	4.95978152033193
RP11_CENY	292500	292600	5.51872079505675
RP11_CENY	292600	292700	5.30837887331885
RP11_CENY	292700	292800	4.87953229245889
RP11_CENY	292800	292900	5.35809570931642
RP11_CENY	292900	293000	5.26379538821386
RP11_CENY	293000	293100	4.95861354557187
RP11_CENY	293100	293200	5.03618599368666
RP11_CENY	293200	293300	5.51242601384404
RP11_CENY	293300	293400	5.00704756915777
RP11_CENY	293400	293500	5.01084021096619
RP11_CENY	293500	293600	5.52852087990747
RP11_CENY	293600	293700	5.36572095303613
RP11_CENY	293700	293800	5.3715960063792
RP11_CENY	293800	293900	4.95790843031674
RP11_CENY	293900	294000	5.43459854587776
RP11_CENY	294000	294100	5.69652855949152
RP11_CENY	294100	294200	5.20684991738086
RP11_CENY	294200	294300	5.5946785515201
RP11_CENY	294300	294400	4.93010622723333
RP11_CENY	294400	294500	5.26452443284581
RP11_CENY	294500	294600	5.39368638538243
RP11_CENY	294600	294700	4.71003427818038
RP11_CENY	294700	294800	5.43690242823508
RP11_CENY	294800	294900	4.7453619538022
RP11_CENY	294900	295000	5.12015353270347
RP11_CENY	295000	295100	5.4047609850083
RP11_CENY	295100	295200	5.19555077540463
RP11_CENY	295200	295300	5.12493693493511
RP11_CENY	295300	295400	5.36854435204645
RP11_CENY	295400	295500	5.81294455082989
RP11_CENY	295500	295600	5.42688911437931
RP11_CENY	295600	295700	5.39533551987192
RP11_CENY	295700	295800	5.42764361315338
RP11_CENY	295800	295900	5.47186090004758
RP11_CENY	295900	296000	5.27057916111163
RP11_CENY	296000	296100	4.94772699240115
RP11_CENY	296100	296200	5.93478198915976
RP11_CENY	296200	296300	4.63281804110348
RP11_CENY	296300	296400	5.85664012816674
RP11_CENY	296400	296500	5.6060872176325
RP11_CENY	296500	296600	4.93247299226176
RP11_CENY	296600	296700	4.89351091969783
RP11_CENY	296700	296800	5.57592585353514
RP11_CENY	296800	296900	5.45738583021128
RP11_CENY	296900	297000	5.42896019835364
RP11_CENY	297000	297100	5.14220857777374
RP11_CENY	297100	297200	4.95192578809274
RP11_CENY	297200	297300	5.15631802944947
RP11_CENY	297300	297400	5.36967482889215
RP11_CENY	297400	297500	4.96719297676393
RP11_CENY	297500	297600	5.57203009890021
RP11_CENY	297600	297700	4.82743078755414
RP11_CENY	297700	297800	4.51328198534405
RP11_CENY	297800	297900	5.50583925299483
[truncated: 1,272 more rows]
